# Supplementary material for: Phosphate starvation of maize inhibits lateral root formation and alters gene expression in the lateral root primordium zone
Source: BMC Plant Biol. 2012 Jun 14;12:89. doi: 10.1186/1471-2229-12-89 (PMC3463438; doi:10.1186/1471-2229-12-89)
Supplement: Additional file 3 — Table S2.Real-time RT-PCR to validate the results in the microarray analysis. [file 1471-2229-12-89-S3.xls]

## Sheet: Sheet1
	Additional file 3 Differentially expressed genes identified in microarrayarrays
ID	Tigr_ID	Putative_Annotation	2d L ratio	2d L p	8d L ratio	8d L p
Co-upregulated genes
MZ00025593	TM00025593	hypothetical protein {Oryza sativa (japonica cultivar-group);}	1.92733	0.00588696	3.53023	0.00234482
MZ00017235	TM00017235	NA	1.58075	0.016712	2.79182	0.00237005
MZ00020256	TM00020256	NA	1.89433	0.0198008	2.22332	0.00342874
MZ00005177	TM00005177	putative GDSL-motif lipase/hydrolase protein {Oryza sativa (japonica cultivar-group);}	1.9992	0.0265216	1.61187	0.00552807
MZ00024738	TM00024738	putative type-1 pathogenesis-related protein {Oryza sativa (japonica cultivar-group);}	1.66934	0.0204649	1.75313	0.0360473
MZ00004129	TM00004129	SPX domain containing protein {Oryza sativa (japonica cultivar-group);}	2.48692	0.0475388	4.37575	0.0386276
Co-downregulated genes
MZ00044388	TM00044388	putative protease inhibitor {Oryza sativa (japonica cultivar-group);}	0.504941	0.0144329	0.338168	0.00231683
MZ00031278	TM00031278	hypothetical protein {Oryza sativa (japonica cultivar-group);}	0.512486	0.000655328	0.401542	0.00267088
MZ00021594	TM00021594	glutathione S-transferase GST 42 {Zea mays;}	0.24797	0.0154908	0.28655	0.00587514
MZ00024809	TM00024809	putative ribonucleotide reductase R2 {Oryza sativa (japonica cultivar-group);}	0.649318	0.0403614	0.326675	0.00780992
MZ00042425	TM00042425	glutathione S-transferase GST 24 {Zea mays;}	0.279833	0.0292679	0.20201	0.0156963
MZ00057261	TM00057261	histone H3. {Helicoverpa zea;}	0.631565	0.0203348	0.480948	0.0203207
MZ00042822	TM00042822	histone H3 {Oryza sativa (japonica cultivar-group);}	0.544342	0.000723217	0.465864	0.0226463
MZ00024972	TM00024972	beta-expansin 7 {Zea mays;}	0.563624	0.0496169	0.415311	0.0253757
MZ00032655	TM00032655	putative phi-1 {Oryza sativa (japonica cultivar-group);}	0.545976	0.0350992	0.546521	0.0294758
MZ00043560	TM00043560	chitinase {Zea diploperennis;}	0.641603	0.0321011	0.631436	0.0305409
MZ00043843	TM00043843	putative ZmGR1a {Oryza sativa (japonica cultivar-group);}	0.570463	0.0420698	0.569247	0.0316701
MZ00018808	TM00018808	glycine-rich protein grp3 - maize {Zea mays;}	0.530429	0.0272407	0.506507	0.0397554
MZ00055899	TM00055899	hypothetical protein Y50E8A.g - Caenorhabditis elegans {Caenorhabditis elegans;}	0.353246	0.00464027	0.500967	0.040104
MZ00037693	TM00037693	elongation factor 1 alpha {Zea mays;}	0.527025	0.0386627	0.424623	0.0459778
Only differentially expressed in 2 day treated
MZ00018464	TM00018464	OSJNBb0088C09.13 {Oryza sativa (japonica cultivar-group);}	1.52697	0.0449475	1.55479	0.0528731
MZ00029519	TM00029519	OSJNBa0008M17.5 {Oryza sativa (japonica cultivar-group);}	1.5483	0.0264084	1.7737	0.0559818
MZ00015994	TM00015994	expressed protein {Oryza sativa (japonica cultivar-group);}	1.57506	0.00435485	3.19251	0.0590365
MZ00030748	TM00030748	putative LOB domain protein 17 {Oryza sativa (japonica cultivar-group);}	1.9821	0.00228482	4.20566	0.0719993
MZ00025518	TM00025518	OSJNBa0043L09.23 {Oryza sativa (japonica cultivar-group);}	2.05983	0.0217326	1.42724	0.0858874
MZ00028288	TM00028288	putative abscisic acid-induced protein {Oryza sativa (japonica cultivar-group);}	1.87779	7.23244e-05	1.54285	0.0885771
MZ00030636	TM00030636	hypothetical protein {Oryza sativa (japonica cultivar-group);}	1.8274	0.0186956	2.84356	0.109554
MZ00033521	TM00033521	Hypothetical protein {Oryza sativa (japonica cultivar-group);}	1.54719	0.00961698	0.776375	0.121417
MZ00029853	TM00029853	putative basic blue copper protein {Oryza sativa (japonica cultivar-group);}	2.18325	0.0338099	1.49935	0.122299
MZ00057413	TM00057413	zein Zd1, 19K - maize {Zea mays;}	2.50982	0.0396357	5.317	0.129073
MZ00018403	TM00018403	glutathione S-transferase GST 9 {Zea mays;}	1.61441	0.0365773	1.57801	0.134489
MZ00019360	TM00019360	contains ESTs AU077642(E30706),AU077641(E30706) unknown protein {Oryza sativa (japonica cultivar-group);}	1.59523	0.00971923	1.34618	0.140873
MZ00044596	TM00044596	R2R3MYB-domain protein {Zea mays;}	1.59385	0.040051	2.83469	0.149611
MZ00026516	TM00026516	putative ripening regulated protein DDTFR18 {Oryza sativa (japonica cultivar-group);}	1.61937	0.0384047	1.55933	0.151276
MZ00056499	TM00056499	NA	2.3894	0.00247257	6.70503	0.152486
MZ00016659	TM00016659	unknown protein {Oryza sativa (japonica cultivar-group);}	1.52243	0.0243884	1.90673	0.156236
MZ00041126	TM00041126	Putative probable submergence induced, nickel-binding protein 2A {Oryza sativa (japonica cultivar-group);}	1.68784	0.0240865	1.43608	0.160126
MZ00036313	TM00036313	NA	1.84583	0.0365713	2.89984	0.196108
MZ00029013	TM00029013	phosphoenolpyruvate carboxylase kinase {Sorghum bicolor;}	1.62794	0.0157866	1.90337	0.199839
MZ00018006	TM00018006	hypothetical protein {Oryza sativa (japonica cultivar-group);}	1.62048	0.0174516	1.14632	0.223979
MZ00026639	TM00026639	unknown protein F9E10.27 [imported] - Arabidopsis thaliana {Arabidopsis thaliana;}	1.51143	0.00230324	1.41674	0.23594
MZ00042096	TM00042096	putative phosphoadenylyl-sulfate reductase {Oryza sativa (japonica cultivar-group);}	1.55761	0.0299008	1.40315	0.247789
MZ00055973	TM00055973	NA	1.5613	0.00541613	0.748941	0.286749
MZ00044023	TM00044023	cinnamoyl-CoA reductase {Zea mays;}	1.69473	0.0425745	0.626353	0.288312
MZ00055872	TM00055872	NA	1.59783	0.0297894	2.03333	0.299138
MZ00042458	TM00042458	OSJNBa0027P08.17 {Oryza sativa (japonica cultivar-group);}	1.5384	0.00553827	1.4288	0.303966
MZ00042974	TM00042974	herbicide safener binding protein 1 - maize {Zea mays;}	1.898	0.0448479	0.698307	0.324218
MZ00001709	TM00001709	putative WRKY transcription factor {Oryza sativa (japonica cultivar-group);}	1.59092	0.00154699	1.3316	0.331753
MZ00028300	TM00028300	tonoplast membrane integral protein ZmTIP2-2 {Zea mays;}	1.68584	0.0141929	0.817558	0.339907
MZ00018458	TM00018458	OSJNBa0013K16.16 {Oryza sativa (japonica cultivar-group);}	1.6017	0.0222744	1.4877	0.347999
MZ00042040	TM00042040	unknown protein {Oryza sativa (japonica cultivar-group);}	1.55488	0.0215607	0.837939	0.362045
MZ00018094	TM00018094	NA	1.75502	0.0389348	1.19873	0.365107
MZ00027037	TM00027037	OSJNBa0008M17.5 {Oryza sativa (japonica cultivar-group);}	1.55942	0.0322591	1.81743	0.371356
MZ00019635	TM00019635	putative multidrug resistance p-glycoprotein {Oryza sativa (japonica cultivar-group);}	1.74686	0.0436981	0.893473	0.378382
MZ00000910	TM00000910	NA	1.54562	0.0458215	1.56134	0.39265
MZ00000978	TM00000978	putative amino acid transport protein {Oryza sativa (japonica cultivar-group);}	1.8498	0.0403084	1.27781	0.437214
MZ00016681	TM00016681	C2H2 zinc-finger protein {Zea mays;}	2.01686	0.00393797	1.42031	0.490011
MZ00034351	TM00034351	arabinoxylan arabinofuranohydrolase isoenzyme AXAH-II {Hordeum vulgare;}	1.62546	0.00160864	0.619076	0.493444
MZ00041812	TM00041812	RING zinc finger protein-like {Oryza sativa (japonica cultivar-group);}	1.54172	0.0417646	0.695784	0.519059
MZ00042973	TM00042973	herbicide safener binding protein 1 - maize {Zea mays;}	1.76671	0.0138658	0.77188	0.52483
MZ00027797	TM00027797	NA	1.62008	0.0312964	0.802907	0.57026
MZ00042923	TM00042923	polyubiquitin - maize {Zea mays;}	1.5642	0.0363717	0.910158	0.62764
MZ00043903	TM00043903	putative anthranilate phosphoribosyltransferase {Oryza sativa (japonica cultivar-group);}	1.62309	0.00855536	0.87599	0.680643
MZ00049709	TM00049709	unknown protein {Oryza sativa (japonica cultivar-group);}	1.7744	0.00908308	0.933778	0.840026
MZ00020084	TM00020084	transporter-like protein {Arabidopsis thaliana;}	1.85321	0.0483736	0.90346	0.851637
MZ00036348	TM00036348	response regulator 4 {Zea mays;}	1.66649	0.0496919	1.03327	0.860757
MZ00018543	TM00018543	hypothetical protein similar to proline-rich protein {Oryza sativa (japonica cultivar-group);}	1.7838	0.0376813	1.10044	0.872346
MZ00040541	TM00040541	cinnamoyl-CoA reductase {Zea mays;}	1.6839	0.0239069	0.848867	0.877741
MZ00046817	TM00046817	OSJNBa0064H22.1 {Oryza sativa (japonica cultivar-group);}	1.7689	0.00472807	1.12798	0.882143
MZ00017490	TM00017490	unknown protein {Oryza sativa (japonica cultivar-group);}	1.54991	0.0399177	1.04132	0.887863
MZ00028906	TM00028906	putative ABC transporter {Oryza sativa (japonica cultivar-group);}	1.70635	0.017763	0.918848	0.90691
MZ00026933	TM00026933	hypothetical protein T14D3.30 - Arabidopsis thaliana {Arabidopsis thaliana;}	1.64269	0.0327005	1.07156	0.921123
MZ00018876	TM00018876	bZIP transcription factor {Oryza sativa (japonica cultivar-group);}	2.00951	0.0241501	0.955031	0.933135
MZ00029814	TM00029814	NA	1.72524	0.0163932	0.929144	0.933975
MZ00019176	TM00019176	OSJNBa0022H21.17 {Oryza sativa (japonica cultivar-group);}	1.50079	0.0293949	0.987163	0.980958
MZ00020025	TM00020025	Polycomb protein EZ3 (Enhancer of zeste protein 3). {Zea mays;}	1.55624	0.0462037	0.983496	0.982763
MZ00033475	TM00033475	beta-D-glucosidase (EC 3.2.1.-) glu2 precursor - maize {Zea mays;}	2.05987	0.0180297	0.670575	-
MZ00021089	TM00021089	hypothetical protein {Oryza sativa (japonica cultivar-group);}	1.62875	0.0497488	-	-
MZ00012999	TM00012999	putative myosin {Oryza sativa (japonica cultivar-group);}	1.54352	0.0157349	1.12957	-
MZ00033100	TM00033100	putative trehalose-6-phosphate phosphatase {Arabidopsis thaliana;}	1.87885	0.000484886	-	-
MZ00005312	TM00005312	unknown protein {Oryza sativa (japonica cultivar-group);}	1.96306	0.0340374	0.641103	-
MZ00038189	TM00038189	zein {Zea mays;}	1.91246	0.00135794	-	-
MZ00040897	TM00040897	zein M1. {Zea mays;}	2.06612	0.00507623	5.84396	-
MZ00042861	TM00042861	Zein-alpha precursor (19 kDa) (Clone 19C2). {Zea mays;}	2.91293	0.0318234	-	-
MZ00037633	TM00037633	zp22/6 {Zea mays;}	2.97585	0.0277286	-	-
MZ00016005	TM00016005	peroxidase {Zea mays;}	0.434249	0.0163222	0.750104	0.027223
MZ00026527	TM00026527	peudo-response regulator-like {Oryza sativa (japonica cultivar-group);}	0.548913	0.0226528	1.47479	0.0725754
MZ00030906	TM00030906	transcription factor Rap212 {Oryza sativa;}	0.547079	0.0395882	2.18077	0.0750449
MZ00035422	TM00035422	OSJNBa0019D11.21 {Oryza sativa (japonica cultivar-group);}	0.620552	0.0362104	0.528651	0.0843499
MZ00015419	TM00015419	NA	0.361473	0.0399608	0.436982	0.100942
MZ00037559	TM00037559	NA	0.593629	0.0381391	0.629337	0.105921
MZ00023944	TM00023944	putative 60S ribosomal protein L30 {Oryza sativa (japonica cultivar-group);}	0.623494	0.010528	0.654455	0.117254
MZ00013705	TM00013705	60S ribosomal protein L2 (L8) (Ribosomal protein TL2). {Lycopersicon esculentum;}	0.578527	0.0386181	0.400606	0.120137
MZ00020433	TM00020433	NA	0.567448	0.0258939	1.94532	0.174429
MZ00044323	TM00044323	basic proline-rich protein {Sus scrofa;}	0.585376	0.0498542	0.327525	0.185259
MZ00020992	TM00020992	zinc finger transcription factor WRKY1 {Oryza sativa;}	0.656703	0.0328312	1.20716	0.203724
MZ00034300	TM00034300	chitinase (EC 3.2.1.14) PRm 3 - maize {Zea mays;}	0.471716	0.0119315	0.565026	0.221027
MZ00057247	TM00057247	glutathione S-transferase GST 40 {Zea mays;}	0.621527	0.0126306	0.569032	0.232969
MZ00000794	TM00000794	patatin-like phospholipase domain containing protein {Oryza sativa (japonica cultivar-group);}	0.603331	0.00558018	0.777834	0.237901
MZ00031224	TM00031224	OSJNBa0088H09.5 {Oryza sativa (japonica cultivar-group);}	0.637693	0.0157121	0.736667	0.275839
MZ00015667	TM00015667	OSJNBb0014D23.16 {Oryza sativa (japonica cultivar-group);}	0.587551	0.0167401	0.6851	0.285715
MZ00043365	TM00043365	glycine-rich protein Tfm5 - tomato {Lycopersicon esculentum;}	0.595215	0.00178615	0.584749	0.286314
MZ00037043	TM00037043	NA	0.366762	6.1902e-05	0.672165	0.304621
MZ00025880	TM00025880	putative thaumatin-protein {Oryza sativa (japonica cultivar-group);}	0.510868	0.0280727	0.548355	0.307359
MZ00017722	TM00017722	iron transport protein 2 {Oryza sativa;}	0.526488	0.0137485	0.619114	0.310732
MZ00041473	TM00041473	physical impedance induced protein {Zea mays;}	0.61558	0.0241772	0.531017	0.318714
MZ00040147	TM00040147	putative WD-40 repeat protein {Oryza sativa (japonica cultivar-group);}	0.621281	0.0010534	0.752638	0.323323
MZ00050286	TM00050286	OSJNBb0078D11.2 {Oryza sativa (japonica cultivar-group);}	0.554795	0.000312024	1.57707	0.333028
MZ00025920	TM00025920	one helix protein {Deschampsia antarctica;}	0.616704	0.00585183	0.753026	0.335829
MZ00025951	TM00025951	NA	0.544103	0.0437768	1.92967	0.348522
MZ00041601	TM00041601	beta-glucosidase aggregating factor precursor {Zea mays;}	0.421145	0.0201713	0.320283	0.351272
MZ00043070	TM00043070	beta tubulin {Setaria viridis;}	0.595591	0.00870507	0.624848	0.35713
MZ00055765	TM00055765	NA	0.564586	0.0236168	0.740264	0.396839
MZ00032161	TM00032161	root cap protein 2 {Zea mays;}	0.3538	0.0239636	0.340606	0.421021
MZ00013626	TM00013626	Malate dehydrogenase, cytoplasmic (EC 1.1.1.37). {Zea mays;}	0.638335	0.0304762	0.666686	0.423078
MZ00016264	TM00016264	Cycloeucalenol cycloisomerase (EC 5.5.1.9) (Cycloeucalenol--obtusifoliol isomerase) (Cyclopropyl sterol isomerase). {Arabidopsis thaliana;}	0.550226	0.0473907	0.709256	0.449669
MZ00027335	TM00027335	hypothetical protein {Oryza sativa (japonica cultivar-group);}	0.605545	0.042324	1.12559	0.534513
MZ00021914	TM00021914	DNA-binding protein family-like {Oryza sativa (japonica cultivar-group);}	0.544291	0.00645933	1.22571	0.538067
MZ00043407	TM00043407	contains ESTs D46018(S10396),AU057865(S21855) similar to Arabidopsis thaliana chromosome 3, At3g56290 unknown protein {Oryza sativa (japonica cultivar-group);}	0.359118	0.0446335	1.29978	0.566329
MZ00031450	TM00031450	putative CLAVATA1 receptor kinase {Oryza sativa (japonica cultivar-group);}	0.616237	0.0364058	0.616072	0.575351
MZ00030177	TM00030177	putative carboxyl-terminal proteinase {Oryza sativa (japonica cultivar-group);}	0.418421	0.0169478	0.874483	0.591021
MZ00036447	TM00036447	type II light-harvesting chlorophyll a {Zea mays;}	0.525117	0.0480515	1.11727	0.65698
MZ00056705	TM00056705	Eukaryotic translation initiation factor 3 subunit 10 (eIF-3 theta)(Eukaryotic translation initiation factor 3 large subunit) (eIF3a). {Zea mays;}	0.600522	0.0181443	0.764139	0.663758
MZ00015770	TM00015770	hypothetical protein {Oryza sativa (japonica cultivar-group);}	0.202041	0.0159923	0.870983	0.697357
MZ00027301	TM00027301	unknown protein {Oryza sativa (japonica cultivar-group);}	0.588783	0.046572	1.12976	0.731956
MZ00037097	TM00037097	At1g72060 {Arabidopsis thaliana;}	0.621154	0.00129083	1.14928	0.750148
MZ00044077	TM00044077	unknown protein {Oryza sativa (japonica cultivar-group);}	0.397961	0.00833494	1.43814	0.753512
MZ00037906	TM00037906	Radc1 {Oryza sativa (japonica cultivar-group);}	0.479761	0.0452382	0.844732	0.771327
MZ00017643	MZ00017643	putative Rop family GTPase ROP8 {Zea mays;}	0.584856	0.0103597	1.07373	0.779594
MZ00029799	TM00029799	contains EST AU176487(E21047) similar to Arabidopsis thaliana chromosome 5, At5g02190 unknown protein {Oryza sativa (japonica cultivar-group);}	0.633097	0.0258293	0.930707	0.79002
MZ00041654	TM00041654	NA	0.657804	0.0146659	0.929075	0.80023
MZ00019331	TM00019331	leucine-rich repeat protein {Capsicum annuum;}	0.558421	0.0304852	1.02275	0.827712
MZ00034282	TM00034282	putative xyloglucan endotransglycosylase {Oryza sativa (japonica cultivar-group);}	0.545112	0.034335	1.19834	0.830598
MZ00022413	TM00022413	SEC15 (S. cerevisiae)-like protein {Oryza sativa (japonica cultivar-group);}	0.568536	0.00256832	1.09009	0.844131
MZ00031416	TM00031416	NA	0.540424	0.0410947	1.07727	0.860046
MZ00024395	TM00024395	putative outer envelope protein {Oryza sativa (japonica cultivar-group);}	0.591976	0.00168667	0.871198	0.877066
MZ00043406	TM00043406	contains ESTs D46018(S10396),AU057865(S21855) similar to Arabidopsis thaliana chromosome 3, At3g56290 unknown protein {Oryza sativa (japonica cultivar-group);}	0.583273	0.00552873	0.955085	0.894699
MZ00015010	TM00015010	putative geranylgeranyl reductase {Oryza sativa (japonica cultivar-group);}	0.629769	0.0487109	0.948736	0.903503
MZ00028193	TM00028193	NA	0.559222	0.0333293	0.957318	0.9121
MZ00025048	TM00025048	putative Nt-gh3 deduced protein {Oryza sativa (japonica cultivar-group);}	0.416488	0.0240662	0.933219	0.917997
MZ00040543	TM00040543	phosphogluconate dehydrogenase (decarboxylating) (EC 1.1.1.44), cytosolic - maize {Zea mays;}	0.417376	0.0262565	1.03092	0.920707
MZ00023903	TM00023903	putative 60S ribosomal protein L37 {Oryza sativa (japonica cultivar-group);}	0.641868	0.0228863	0.989007	0.989535
MZ00024367	TM00024367	dirigent {Saccharum hybrid cultivar;}	0.396554	0.00655446	0.459908	-
MZ00003550	TM00003550	expressed protein {Oryza sativa (japonica cultivar-group);}	0.568252	0.0415893	1.06166	-
MZ00043524	TM00043524	photosystem II subunit PsbS precursor {Zea mays;}	0.477403	0.0333822	-	-
MZ00013953	TM00013953	putative sphingolipid delta 4 desaturase {Oryza sativa (japonica cultivar-group);}	0.557113	0.0315258	0.573007	-
MZ00043888	TM00043888	putative stearoyl-acyl carrier protein desaturase {Oryza sativa (japonica cultivar-group);}	0.548698	0.0104531	0.154115	-
MZ00005640	TM00005640	unknown protein; 108050-105786 {Arabidopsis thaliana;}	0.241087	0.0287525	-	-
Only differentially expressed in 8 day treated
MZ00000472	TM00000472	NA	0.906065	0.472281	0.586184	0.013685
MZ00000759	TM00000759	putative cucumisin-like serine protease {Oryza sativa (japonica cultivar-group);}	1.31612	0.35043	0.599721	0.000379846
MZ00000898	TM00000898	mechanosensitive ion channel domain-containing protein-like {Oryza sativa (japonica cultivar-group);}	2.99054	0.496841	1.68884	0.0211405
MZ00000942	TM00000942	putative Myb-related transcription factor {Oryza sativa (japonica cultivar-group);}	1.24629	0.332071	0.605817	0.030006
MZ00000967	TM00000967	NA	0.972169	0.942576	0.470241	0.0063137
MZ00001040	TM00001040	putative Limonoid UDP-glucosyltransferase {Oryza sativa (japonica cultivar-group);}	1.86716	0.428938	1.52554	0.0499991
MZ00001056	TM00001056	unknown protein {Oryza sativa (japonica cultivar-group);}	0.904331	0.729969	2.4004	0.0121564
MZ00001082	TM00001082	NA	0.650465	0.225099	0.511936	0.0268323
MZ00001089	TM00001089	putative poly(A) binding protein II {Oryza sativa (japonica cultivar-group);}	1.58205	0.37192	1.90524	0.00637657
MZ00001113	TM00001113	contains EST AU057897(S21886) putative phytochrome-associated protein {Oryza sativa (japonica cultivar-group);}	1.22564	0.578312	1.96756	0.010295
MZ00001423	TM00001423	putative DNA-directed RNA polymerase II {Oryza sativa (japonica cultivar-group);}	1.25746	0.181946	2.53866	0.0111779
MZ00001581	TM00001581	NA	1.13504	0.785969	2.21284	0.0160015
MZ00003659	TM00003659	lysine decarboxylase-like protein {Oryza sativa (japonica cultivar-group);}	3.01314	0.518159	2.4241	0.0118718
MZ00003746	TM00003746	NA	-	-	2.23102	0.010003
MZ00003791	TM00003791	putative ATP-binding-cassette transporter protein {Oryza sativa (japonica cultivar-group);}	0.548578	0.176029	0.381589	0.00497095
MZ00003793	TM00003793	putative aspartic proteinase nepenthesin I {Oryza sativa (japonica cultivar-group);}	1.05087	0.918762	0.521713	0.0493894
MZ00004162	TM00004162	NA	1.50214	0.471898	0.286926	0.0114379
MZ00004430	TM00004430	NA	1.03977	0.958851	0.433517	0.0316999
MZ00004628	TM00004628	putative phospholipase {Oryza sativa (japonica cultivar-group);}	-	-	0.357157	0.0237664
MZ00004640	TM00004640	NA	1.53998	0.252647	2.11569	0.0443483
MZ00004658	TM00004658	putative laccase {Oryza sativa (japonica cultivar-group);}	0.239554	0.277651	0.253843	0.0403004
MZ00004688	TM00004688	unknown protein {Oryza sativa (japonica cultivar-group);}	1.41991	0.63714	2.93951	0.0113005
MZ00004698	TM00004698	unknown protein, contains GDSL-like lipase/acylhydrolase domain' {Oryza sativa (japonica cultivar-group);}	0.556181	0.66097	0.580591	0.00428472
MZ00004711	TM00004711	putative peroxidase {Oryza sativa (japonica cultivar-group);}	0.835347	0.763557	0.469888	0.00981017
MZ00005287	TM00005287	hypothetical protein similar to Arabidopsis thaliana chromosome 1, F28N24.4 {Oryza sativa (japonica cultivar-group);}	1.04938	0.912962	0.547401	0.0397303
MZ00006046	TM00006046	hypothetical protein {Oryza sativa (japonica cultivar-group);}	0.72447	0.56663	0.563615	0.0218832
MZ00007141	TM00007141	hypothetical protein similar to Arabidopsis thaliana chromosome 1, T21E18.2 {Oryza sativa (japonica cultivar-group);}	0.860655	0.327667	1.9373	0.0269274
MZ00012592	TM00012592	peripheral-type benzodiazepine receptor {Solanum tuberosum;}	1.2573	0.054741	1.76308	0.0123966
MZ00012708	TM00012708	unknown protein {Oryza sativa (japonica cultivar-group);}	1.15896	0.580579	0.403215	0.0207778
MZ00012976	TM00012976	putative Serine/threonine-protein kinase {Oryza sativa (japonica cultivar-group);}	1.35642	0.426928	1.85539	0.0278995
MZ00013350	TM00013350	histone H4. {Arabidopsis thaliana;}	0.819073	0.444389	0.492394	0.0238108
MZ00013356	TM00013356	nonclathrin coat protein zeta1-COP {Zea mays;}	0.814414	0.50167	0.3487	0.030573
MZ00013381	TM00013381	Histone H2A. {Zea mays;}	0.697845	0.166414	0.409793	0.0159652
MZ00013393	TM00013393	Histone H2B. {Triticum aestivum;}	0.893632	0.738631	0.633087	0.0293704
MZ00013450	TM00013450	putative transcription factor {Oryza sativa (japonica cultivar-group);}	0.964195	0.851834	0.625353	0.0393311
MZ00013518	TM00013518	Histone H2B.1. {Zea mays;}	0.943136	0.698537	0.641561	0.0145419
MZ00013559	TM00013559	Histone H2A. {Cicer arietinum;}	0.840365	0.500816	0.536289	0.016607
MZ00013561	TM00013561	alcohol dehydrogenase 1 {Zea mays;}	0.631975	0.110934	0.563321	0.0355939
MZ00013732	TM00013732	NA	-	-	1.93394	0.0374757
MZ00013739	TM00013739	NA	-	-	0.301022	0.0306768
MZ00013844	TM00013844	putative NADH dehydrogenase {Oryza sativa (japonica cultivar-group);}	1.10204	0.869053	0.650005	0.0366778
MZ00013923	TM00013923	contains EST AU030703(E60130) unknown protein {Oryza sativa (japonica cultivar-group);}	0.962142	0.855488	0.370802	0.0483132
MZ00014046	TM00014046	Induced stolen tip protein TUB8 (Fragment). {Solanum tuberosum;}	0.954459	0.791639	0.651316	0.0172063
MZ00014087	TM00014087	putative small nuclear ribonucleoprotein polypeptide F {Oryza sativa (japonica cultivar-group);}	1.04734	0.87087	1.91236	0.0367652
MZ00014135	TM00014135	putative ribonucleotide reductase {Oryza sativa (japonica cultivar-group);}	0.73784	0.208794	0.548483	0.0349792
MZ00014222	TM00014222	ribosomal protein s6 RPS6-2 {Zea mays;}	0.830455	0.620417	0.558397	0.0236354
MZ00014241	TM00014241	contains ESTs AU093168(C0321),D15235(C0321) unknown protein {Oryza sativa (japonica cultivar-group);}	0.838047	0.172044	1.53988	0.00517241
MZ00014255	TM00014255	protein F16A14.8 [imported] - Arabidopsis thaliana {Arabidopsis thaliana;}	0.895924	0.860728	1.72138	0.0483522
MZ00014319	TM00014319	contains EST AU102063(S6254) unknown protein {Oryza sativa (japonica cultivar-group);}	0.791129	0.370319	0.521313	0.0281209
MZ00014371	TM00014371	putative nodulin 3 {Oryza sativa (japonica cultivar-group);}	0.887813	0.691358	0.258661	0.021627
MZ00014422	TM00014422	putative Mob1-like protein {Oryza sativa (japonica cultivar-group);}	1.31434	0.203933	1.77018	0.0489753
MZ00014455	TM00014455	caffeoyl-CoA 3-O-methyltransferase 1 {Zea mays;}	1.02371	0.945881	0.59386	0.0252831
MZ00014473	TM00014473	putative translation factor {Pinus pinaster;}	1.51312	0.146625	3.14379	0.0157969
MZ00014515	TM00014515	Eukaryotic initiation factor 4A (eIF4A) (eIF-4A). {Zea mays;}	0.888751	0.595653	0.654758	0.0102931
MZ00014560	TM00014560	probable germin protein 4 - rice {Oryza sativa;}	0.659933	0.141242	0.437415	0.00613814
MZ00014755	TM00014755	NA	0.66118	0.183814	1.79875	0.00560814
MZ00014757	TM00014757	NA	1.32063	-	1.66191	0.0462135
MZ00014805	TM00014805	chlorophyll a/b-binding protein CP26 precursor - maize {Zea mays;}	-	-	0.53247	0.0286462
MZ00014882	TM00014882	beta-D-glucan exohydrolase (EC 3.2.1.-) isoenzyme ExoII [imported] - maize {Zea mays;}	0.95979	0.805242	0.611311	0.0228021
MZ00014896	TM00014896	signal peptidase protein-like protein {Cucumis melo;}	1.16126	0.0694501	2.04807	0.0457577
MZ00014918	TM00014918	hypothetical protein T14E10.70 - Arabidopsis thaliana {Arabidopsis thaliana;}	1.26442	0.405125	2.68369	0.0298642
MZ00014943	TM00014943	anthranilate synthase alpha 2 subunit {Oryza sativa (japonica cultivar-group);}	0.938796	0.7895	1.64385	0.0105208
MZ00014973	TM00014973	Putative leucine-rich repeat transmembrane protein kinase {Oryza sativa (japonica cultivar-group);}	0.731531	0.512076	0.599545	0.0180783
MZ00015002	TM00015002	unknown protein {Arabidopsis thaliana;}	1.12928	0.436956	1.81537	0.0170893
MZ00015062	TM00015062	NA	1.02032	0.951594	0.45793	0.0178096
MZ00015078	TM00015078	hypothetical protein {Oryza sativa (japonica cultivar-group);}	1.14797	0.529885	1.90301	0.0263139
MZ00015190	TM00015190	brassinosteroid biosynthesis-like protein {Zea mays;}	0.786757	0.315924	0.535915	0.0472536
MZ00015409	TM00015409	putative RNA-binding protein 10 {Oryza sativa (japonica cultivar-group);}	1.01255	0.978631	1.55412	0.0253779
MZ00015442	TM00015442	putative Clp protease {Oryza sativa (japonica cultivar-group);}	0.8832	0.687167	0.603397	0.0240862
MZ00015455	TM00015455	At1g22140/F2E2_13 {Arabidopsis thaliana;}	1.1068	0.787124	2.56251	0.000361612
MZ00015484	TM00015484	putative initiation factor 3g {Oryza sativa (japonica cultivar-group);}	0.89203	0.596946	0.549616	0.0133658
MZ00015579	TM00015579	putative alpha-glucosidase {Oryza sativa (japonica cultivar-group);}	0.751297	0.530031	0.551897	0.00669972
MZ00015592	TM00015592	ZmNAS1 {Zea mays;}	0.699976	0.653062	0.361512	0.00884562
MZ00015607	TM00015607	putative DnaJ {Oryza sativa (japonica cultivar-group);}	1.5055	0.0616975	1.84551	0.0487827
MZ00015673	TM00015673	DRE binding factor 1 {Zea mays;}	0.831649	0.357916	0.551333	0.00379925
MZ00015709	TM00015709	OSJNBb0079B02.2 shikimate kinase {Oryza sativa (japonica cultivar-group);}	1.17481	0.698867	2.02135	0.00452136
MZ00015744	TM00015744	NA	0.731312	0.350264	0.52575	0.0156238
MZ00015750	TM00015750	unknown protein {Arabidopsis thaliana;}	0.88475	0.616071	0.622479	0.00974627
MZ00015861	TM00015861	AP2 transcriptional activator DRF1.3 {Hordeum vulgare;}	0.888454	0.65102	1.76964	0.0277966
MZ00015870	TM00015870	GTP-binding protein {Oryza sativa (japonica cultivar-group);}	1.21416	0.425217	1.52262	0.0292026
MZ00015876	TM00015876	OSJNBa0067K08.10 {Oryza sativa (japonica cultivar-group);}	1.36542	0.353718	1.82706	0.029031
MZ00015926	TM00015926	unknown protein {Oryza sativa (japonica cultivar-group);}	1.20934	0.707027	2.05906	0.00787045
MZ00015930	TM00015930	drooping leaf {Oryza sativa (japonica cultivar-group);}	1.04386	0.895477	0.533086	0.00858924
MZ00015932	TM00015932	AUX1 protein {Zea mays;}	0.770442	0.574028	0.537724	0.00288058
MZ00015962	TM00015962	putative choline kinase {Oryza sativa (japonica cultivar-group);}	0.98771	0.972239	2.65079	0.00493815
MZ00016033	TM00016033	putative ethylene-responsive element binding factor {Oryza sativa (japonica cultivar-group);}	0.881155	0.532016	0.439379	0.0245297
MZ00016040	TM00016040	putative O-diphenol-O-methyl transferase {Oryza sativa (japonica cultivar-group);}	0.896202	0.568439	1.75736	0.0451376
MZ00016056	TM00016056	putative glutathione S-transferase OsGSTZ1 {Oryza sativa (japonica cultivar-group);}	1.12579	0.680001	1.855	0.0306784
MZ00016074	TM00016074	putative CbxX protein {Oryza sativa (japonica cultivar-group);}	0.964497	0.887057	1.70234	0.0132212
MZ00016129	TM00016129	putative riboflavin biosynthesis protein ribA {Oryza sativa (japonica cultivar-group);}	1.15628	0.552462	1.77506	0.0449467
MZ00016136	TM00016136	unknown protein {Oryza sativa (japonica cultivar-group);}	1.05608	0.621592	0.617471	0.0057934
MZ00016190	TM00016190	OSJNBa0083N12.23 {Oryza sativa (japonica cultivar-group);}	0.74959	0.649621	1.66553	0.0497391
MZ00016384	TM00016384	putative fatty acid elongase {Zea mays;}	0.985096	0.967159	0.533044	0.0392919
MZ00016430	TM00016430	NA	1.74285	0.431853	2.56884	0.0239875
MZ00016445	TM00016445	NA	1.02572	0.929273	0.506377	0.0310314
MZ00016456	TM00016456	OSJNBa0038O10.7 {Oryza sativa (japonica cultivar-group);}	0.753324	0.345486	0.649513	0.00064612
MZ00016473	TM00016473	C2 domain-containing protein-like {Oryza sativa (japonica cultivar-group);}	1.20908	0.387955	1.96018	0.0251926
MZ00016523	TM00016523	NA	1.44076	0.149264	1.77559	0.0188804
MZ00016543	TM00016543	putative histidine-rich protein {Oryza sativa (japonica cultivar-group);}	1.04227	0.932266	1.80081	0.0251014
MZ00016580	TM00016580	Unknown protein {Oryza sativa (japonica cultivar-group);}	1.07727	0.62125	1.73042	0.0093788
MZ00016609	TM00016609	unknown protein {Oryza sativa (japonica cultivar-group);}	0.986312	0.956527	2.43566	0.0266734
MZ00016621	TM00016621	expressed protein {Arabidopsis thaliana;}	0.706051	0.435677	1.95531	0.0158541
MZ00016712	TM00016712	transcription factor-like {Oryza sativa (japonica cultivar-group);}	1.00712	0.983338	0.618303	0.0259977
MZ00016806	TM00016806	NA	1.46908	0.133761	2.0821	0.00134599
MZ00016816	TM00016816	CHP-rich zinc finger protein-like {Oryza sativa (japonica cultivar-group);}	0.823523	0.409115	0.621153	0.0101761
MZ00016827	TM00016827	unknown protein {Arabidopsis thaliana;}	0.884346	-	5.18896	0.0165091
MZ00017084	TM00017084	ZmNAS2 {Zea mays;}	1.46744	0.385234	0.346629	0.00559181
MZ00017109	TM00017109	transmembrane domain, a coiled coil-4 domain, of eukaryotic origin (91.3 kD) -like protein {Oryza sativa (japonica cultivar-group);}	1.13009	0.681202	1.57006	0.0134052
MZ00017228	TM00017228	putative endo-1,4-beta-glucanase precursor {Oryza sativa (japonica cultivar-group);}	0.876357	0.52987	0.446758	0.0483731
MZ00017230	TM00017230	ATP-dependent RNA helicase, putative {Arabidopsis thaliana;}	1.10849	0.81402	1.95629	0.0358201
MZ00017242	TM00017242	Arabidopsis thaliana chromosome 1, At1g28510 contains ESTs D41991(S5053),AU097466(S5053) hypothetical protein {Oryza sativa (japonica cultivar-group);}	1.25355	0.180562	1.87828	0.0384519
MZ00017288	TM00017288	putative ACT domain-containing protein {Oryza sativa (japonica cultivar-group);}	1.68132	0.112208	0.638354	0.000480944
MZ00017296	TM00017296	protoporphyrinogen IX oxidase {Zea mays;}	1.02482	0.941071	1.63454	0.0104723
MZ00017320	TM00017320	hypothetical protein {Oryza sativa (japonica cultivar-group);}	0.991321	0.984206	0.63941	0.037274
MZ00017384	TM00017384	C2 domain-containing protein-like {Oryza sativa (japonica cultivar-group);}	1.33955	0.527077	1.81531	0.00158664
MZ00017400	TM00017400	hypothetical protein {Oryza sativa (japonica cultivar-group);}	1.06837	0.760715	1.54604	0.00191552
MZ00017423	TM00017423	unknown protein {Oryza sativa (japonica cultivar-group);}	1.30706	0.249084	1.84899	0.041811
MZ00017620	TM00017620	unnamed protein product; gene_id:MCK7.12 similar to unknown protein sp|P72777 {Arabidopsis thaliana;}	0.750668	0.319706	0.557376	0.00468385
MZ00017630	TM00017630	putative P-glycoprotein {Oryza sativa (indica cultivar-group);}	0.675579	0.225683	0.529154	0.0256998
MZ00017631	TM00017631	putative transcription factor {Oryza sativa (japonica cultivar-group);}	0.930471	0.846911	0.436604	0.0150983
MZ00017681	TM00017681	harpin-induced protein-like {Oryza sativa (japonica cultivar-group);}	1.32928	0.415606	2.21077	0.0477491
MZ00017683	TM00017683	unnamed protein product {Arabidopsis thaliana;}	0.73097	0.430568	0.560895	0.0468748
MZ00017744	TM00017744	unknown protein {Oryza sativa (japonica cultivar-group);}	0.868084	0.61456	1.82048	0.0147373
MZ00017749	TM00017749	unknown protein {Oryza sativa (japonica cultivar-group);}	1.09602	0.631185	1.93074	0.0226761
MZ00017761	TM00017761	glutaredoxin-like {Oryza sativa (japonica cultivar-group);}	0.903688	0.723738	0.39965	0.00334716
MZ00017814	TM00017814	putative alcohol dehydrogenase {Oryza sativa (japonica cultivar-group);}	1.11502	0.441573	1.53401	0.0389149
MZ00017927	TM00017927	Zeamatin precursor. {Zea mays;}	0.751656	0.215414	0.564843	0.028737
MZ00017934	TM00017934	unknown protein {Arabidopsis thaliana;}	0.981722	0.914641	1.63022	0.0247119
MZ00017949	TM00017949	unknown protein {Oryza sativa (japonica cultivar-group);}	0.655241	0.289514	0.525187	0.0439186
MZ00017982	TM00017982	Phytosulfokines 4 precursor [Contains: Phytosulfokine-alpha (PSK-alpha) (Phytosulfokine-a); Phytosulfokine-beta (PSK-beta)(Phytosulfokine-b)]. {Oryza sativa;}	0.658769	0.0854982	0.548713	0.0379526
MZ00017986	TM00017986	serine/threonine-specific receptor protein kinase-like {Oryza sativa (japonica cultivar-group);}	0.725689	0.309084	2.25245	0.0351943
MZ00018093	TM00018093	serine/threonine-specific protein kinase NPK15 (EC 2.7.1.-) - common tobacco {Nicotiana tabacum;}	1.15767	0.732507	1.84289	0.0263767
MZ00018137	TM00018137	NA	0.924917	0.776337	1.73994	0.0367042
MZ00018156	TM00018156	iron sulfur subunit of succinate dehydrogenase (truncated) and ribosomal protein S14 {Zea mays;}	1.03293	0.937549	0.522995	0.019752
MZ00018167	TM00018167	OSJNBa0013K16.15 {Oryza sativa (japonica cultivar-group);}	1.14004	0.702044	2.22664	0.00528261
MZ00018200	TM00018200	contains ESTs AU057399(S21412),AU057400(S21412) unknown protein {Oryza sativa (japonica cultivar-group);}	0.796614	0.429141	0.579154	0.0425488
MZ00018287	TM00018287	putative macronuclear development protein {Oryza sativa (japonica cultivar-group);}	0.799897	0.358125	0.643753	0.0208984
MZ00018298	TM00018298	CMP-KDO synthetase {Zea mays;}	1.38401	0.132734	2.61079	0.00659585
MZ00018342	TM00018342	putative esterase {Oryza sativa (japonica cultivar-group);}	0.719977	0.523668	2.81651	0.0434546
MZ00018498	TM00018498	NA	1.18875	0.579212	3.1062	0.032578
MZ00018532	TM00018532	unknown protein {Oryza sativa (japonica cultivar-group);}	0.915051	0.731212	3.09885	0.0414552
MZ00018557	TM00018557	putative Avr9/Cf-9 rapidly elicited protein 231 {Oryza sativa (japonica cultivar-group);}	0.867207	0.561097	1.64082	0.00262619
MZ00018559	TM00018559	putative WD-40 repeat protein {Oryza sativa (japonica cultivar-group);}	1.09686	0.566088	1.73464	0.0408085
MZ00018568	TM00018568	NA	0.881935	0.822504	3.28774	0.00980067
MZ00018616	TM00018616	NA	1.27965	0.17683	3.47935	0.00917698
MZ00018620	TM00018620	NA	1.09617	0.826269	1.94706	0.0227007
MZ00018622	TM00018622	unnamed protein product; gene_id:MLM24.13 unknown protein {Arabidopsis thaliana;}	1.20683	0.456068	2.36899	0.0274626
MZ00018654	TM00018654	ribosomal protein S6 kinase homolog (clone Aspk11) - oat {Avena sativa;}	1.21407	0.178629	1.73863	0.0213565
MZ00018685	TM00018685	putative proline and glutamic acid rich nuclear protein {Oryza sativa (japonica cultivar-group);}	0.855004	0.515849	0.307883	0.0177054
MZ00018735	TM00018735	NA	1.33097	0.415525	0.39985	0.045891
MZ00018739	TM00018739	pantothenate kinase 1-like {Oryza sativa (japonica cultivar-group);}	1.26167	0.516702	1.51304	0.0457422
MZ00018751	TM00018751	contains EST C97795(C62963) similar to Arabidopsis thaliana chromosome 1, At1g71360 unknown protein {Oryza sativa (japonica cultivar-group);}	0.718071	0.468629	1.7349	0.0372016
MZ00018755	TM00018755	putative sterol-regulatory element binding protein (SREBP) site 2 protease {Oryza sativa (japonica cultivar-group);}	0.755701	0.337949	0.606192	0.0258495
MZ00018786	TM00018786	hypothetical protein {Oryza sativa (japonica cultivar-group);}	1.07824	0.569845	1.9897	0.0249979
MZ00018862	TM00018862	NA	1.05008	0.855264	2.85304	0.0393449
MZ00018874	TM00018874	receptor-like kinase with LRR repeats {Triticum aestivum;}	0.786871	0.438704	0.480612	0.0486413
MZ00018885	TM00018885	unknown protein {Oryza sativa (japonica cultivar-group);}	0.99061	0.91693	0.644329	0.0413241
MZ00018943	TM00018943	putative serine threonine kinase {Oryza sativa (japonica cultivar-group);}	1.112	0.746017	3.55096	0.0236298
MZ00018965	TM00018965	putative ADP/ATP translocase {Oryza sativa (japonica cultivar-group);}	1.98761	0.540613	0.57209	0.00909007
MZ00019045	TM00019045	putative protein kinase {Oryza sativa (japonica cultivar-group);}	0.979998	0.888974	1.6949	0.0125938
MZ00019113	TM00019113	NA	0.674453	0.265506	0.631791	0.0203706
MZ00019240	TM00019240	C2H2 type zinc finger containing protein {Oryza sativa (japonica cultivar-group);}	1.43463	0.0936042	2.32476	0.0403025
MZ00019373	TM00019373	OSJNBa0019D11.12 {Oryza sativa (japonica cultivar-group);}	0.955269	0.959035	0.496474	0.0257351
MZ00019375	TM00019375	aspartic proteinase nepenthesin II -like {Oryza sativa (japonica cultivar-group);}	1.17238	0.694667	1.7181	0.00537013
MZ00019408	TM00019408	NA	0.850131	0.515139	0.559634	0.0207615
MZ00019472	TM00019472	hypothetical protein similar to Arabidopsis thaliana chromosome 5, MCO15.5 {Oryza sativa (japonica cultivar-group);}	0.749568	0.542354	1.81014	0.00827632
MZ00019482	TM00019482	root cap-specific glycine-rich protein {Zea mays;}	0.518713	0.148015	0.485551	0.00724037
MZ00019889	TM00019889	OSJNBa0039C07.2 {Oryza sativa (japonica cultivar-group);}	0.77427	0.217341	0.503843	0.0255503
MZ00019910	TM00019910	NA	1.18295	0.583823	1.55643	0.0468282
MZ00019918	TM00019918	ripening-related protein-like {Oryza sativa (japonica cultivar-group);}	1.6432	0.0873985	2.11204	0.00826891
MZ00019946	TM00019946	putative Pto kinase interactor 1 {Oryza sativa (japonica cultivar-group);}	0.400165	-	1.6541	0.0397896
MZ00020013	TM00020013	dnaJ protein homolog-like {Oryza sativa (japonica cultivar-group);}	0.770206	0.306295	0.482953	0.0186584
MZ00020062	TM00020062	At5g12230 {Arabidopsis thaliana;}	1.10726	0.79693	1.51434	0.0124549
MZ00020233	TM00020233	unknown protein {Oryza sativa (japonica cultivar-group);}	1.13114	0.27414	1.70053	0.00387674
MZ00020258	TM00020258	cellulose synthase catalytic subunit 10 {Zea mays;}	1.3773	0.222809	0.394508	0.010856
MZ00020377	TM00020377	putative Dof zinc finger protein {Oryza sativa (japonica cultivar-group);}	0.832481	0.539212	0.628614	0.0204108
MZ00021080	TM00021080	NA	1.7242	0.358245	1.82083	0.0130254
MZ00021260	TM00021260	putative potassium transporter {Oryza sativa (japonica cultivar-group);}	0.863623	0.561596	0.643581	0.0211483
MZ00021272	TM00021272	PPR protein-like protein {Oryza sativa (japonica cultivar-group);}	-	-	0.563839	0.0328608
MZ00021432	TM00021432	unknown protein {Arabidopsis thaliana;}	0.941042	0.860867	0.639312	0.0250341
MZ00021609	TM00021609	NA	2.39097	0.199081	4.18477	0.0289097
MZ00021634	TM00021634	putative 3(2),5-bisphosphate nucleotidase {Oryza sativa (japonica cultivar-group);}	1.17534	0.515063	1.65783	0.0132849
MZ00021734	TM00021734	NA	1.2515	0.522021	3.76544	0.0170595
MZ00021763	TM00021763	At4g02725 {Arabidopsis thaliana;}	0.942849	0.730123	1.78978	0.0324834
MZ00021838	TM00021838	putative protease inhibitor/seed storage/LTP family protein {Oryza sativa (japonica cultivar-group);}	0.41954	0.0875701	0.324738	0.0201482
MZ00022037	TM00022037	NA	1.39617	0.180589	1.6814	0.0471575
MZ00022304	TM00022304	NA	1.24813	0.57679	1.6292	0.0474846
MZ00022533	TM00022533	putative cytochrome P450 {Oryza sativa (japonica cultivar-group);}	1.05517	0.932313	3.85938	0.0380622
MZ00022601	TM00022601	NA	1.0481	0.7928	1.60832	0.0141974
MZ00023370	TM00023370	protein F10A5.19 [imported] - Arabidopsis thaliana {Arabidopsis thaliana;}	0.945201	0.748694	0.638675	0.0184333
MZ00023662	TM00023662	putative cyclophilin {Oryza sativa (japonica cultivar-group);}	1.12483	0.659083	1.54819	0.011178
MZ00023730	TM00023730	histone H4 - Arabidopsis thaliana {Arabidopsis thaliana;}	0.74967	0.362861	0.417237	0.007675
MZ00023860	TM00023860	OSJNBb0039L24.13 {Oryza sativa (japonica cultivar-group);}	1.10241	0.777956	2.48857	0.0422968
MZ00023884	TM00023884	unknown protein {Oryza sativa (japonica cultivar-group);}	1.26938	0.582849	2.03834	0.0207119
MZ00024044	TM00024044	putative inorganic pyrophosphatase {Oryza sativa (japonica cultivar-group);}	0.979941	0.941439	2.02092	0.0165848
MZ00024109	TM00024109	putative thioredoxin {Oryza sativa (japonica cultivar-group);}	1.27352	0.408	2.01293	0.0139278
MZ00024179	TM00024179	3-phosphoshikimate 1-carboxyvinyltransferase {Zea mays;}	0.927343	0.74013	0.630736	0.0495218
MZ00024198	TM00024198	putative 40S ribosomal protein S8 {Zea mays;}	1.3824	0.630935	2.12188	0.0262772
MZ00024337	TM00024337	putative ubiquinone/menaquinone biosynthesis methyltransferase {Arabidopsis thaliana;}	1.14755	0.633252	1.81499	0.0164351
MZ00024360	TM00024360	Glutamyl-tRNA reductase, chloroplast precursor (EC 1.2.1.-) (GluTR). {Oryza sativa;}	0.879569	0.43546	1.77817	0.00199676
MZ00024480	TM00024480	unknown protein {Oryza sativa (japonica cultivar-group);}	0.999412	0.998286	1.7286	0.0454237
MZ00024490	TM00024490	putative defensin {Oryza sativa (japonica cultivar-group);}	0.404512	0.114731	0.382161	0.0207318
MZ00024604	TM00024604	putative myosin-like protein {Oryza sativa (japonica cultivar-group);}	0.879268	0.728398	2.10695	0.046888
MZ00024846	TM00024846	senescence-associated protein-like {Oryza sativa (japonica cultivar-group);}	-	-	1.66171	0.0439167
MZ00024877	TM00024877	early nodulin 75 precursor-like protein {Oryza sativa (japonica cultivar-group);}	0.431673	0.222599	0.580703	0.0253186
MZ00024964	TM00024964	putative cytokinesis-specific syntaxin-related protein {Oryza sativa (japonica cultivar-group);}	0.792326	0.443876	0.281272	0.0418002
MZ00024970	TM00024970	beta-expansin 7 {Zea mays;}	0.739669	0.388098	0.401616	0.00637171
MZ00025068	TM00025068	unknown protein {Oryza sativa (japonica cultivar-group);}	1.30455	0.0687006	1.86841	0.0327666
MZ00025095	TM00025095	putative cytochrome c oxidoreductase {Arabidopsis thaliana;}	-	-	1.78786	0.0471296
MZ00025137	TM00025137	putative L-pipecolic acid oxidase {Oryza sativa (japonica cultivar-group);}	1.00043	0.998988	0.541449	0.0252831
MZ00025163	TM00025163	pyruvate dehydrogenase kinase isoform 2 {Zea mays;}	1.70875	-	0.646082	0.0386899
MZ00025182	TM00025182	similar to phosphate/phosphoenolpyruvate translocator protein {Oryza sativa (japonica cultivar-group);}	0.963098	0.91951	0.40999	0.0310564
MZ00025193	TM00025193	gibberellin-induced receptor-like kinase TMK {Oryza sativa (japonica cultivar-group);}	1.03081	0.891141	0.596686	0.0349358
MZ00025262	TM00025262	putative glutaredoxin {Oryza sativa (japonica cultivar-group);}	1.07308	0.770029	2.03283	0.0132568
MZ00025301	TM00025301	contains EST AU094821(E31815) unknown protein {Oryza sativa (japonica cultivar-group);}	1.25392	0.533996	3.56247	0.0284095
MZ00025302	TM00025302	contains EST AU094821(E31815) unknown protein {Oryza sativa (japonica cultivar-group);}	1.22288	0.585311	3.05972	0.0315997
MZ00025462	TM00025462	unnamed protein product; ESTs C97742(C62458),AU078102(C62458) correspond to a region of the predicted gene. Similar to syntaxin related protein AtVam3p (U88045) {Oryza sativa (japonica cultivar-group);}	1.11877	0.603126	1.88646	0.0216504
MZ00025464	TM00025464	RNaseP-associated protein-like {Oryza sativa (japonica cultivar-group);}	0.905246	0.746405	1.53204	0.0263875
MZ00025480	TM00025480	putative DREPP2 protein {Oryza sativa (japonica cultivar-group);}	0.454122	0.374265	0.351745	0.0486384
MZ00025617	TM00025617	OSJNBb0078D11.1 {Oryza sativa (japonica cultivar-group);}	1.01756	0.935246	1.59794	0.00224963
MZ00025620	TM00025620	putative 4-diphosphocytidyl-2-C-methyl-D- erythritol kinase {Oryza sativa (japonica cultivar-group);}	1.12034	0.677552	1.88161	0.0106583
MZ00025623	TM00025623	putative ripening-related protein {Vitis vinifera;}	0.991956	0.960577	2.10407	0.00453861
MZ00025642	TM00025642	unnamed protein product; ESTs AU081555(E2011),C72657(E2011) correspond to a region of the predicted gene. Similar to Arabidopsis thaliana chromosome IV BAC T3F12; putative phosphoglyceride transfer protein.	1.40749	0.169772	1.62236	0.00444841
MZ00025789	TM00025789	unnamed protein product; hypothetical protein {Oryza sativa (japonica cultivar-group);}	1.18016	0.64346	1.75156	0.0402487
MZ00025830	TM00025830	NA	0.5426	0.177878	1.71433	0.0312306
MZ00025853	TM00025853	hypothetical protein {Oryza sativa (indica cultivar-group);}	0.692667	0.175491	0.563814	0.0385166
MZ00025910	TM00025910	'putative 1,4-benzoquinone reductase' {Oryza sativa (japonica cultivar-group);}	1.69406	0.37204	2.08782	0.0360663
MZ00025944	TM00025944	glutathione S-transferase GST 10 {Zea mays;}	0.341083	0.244904	0.576717	0.0310395
MZ00026070	TM00026070	NA	1.05553	0.829896	0.488011	0.0365967
MZ00026089	TM00026089	alpha-amylase/subtilisin inhibitor {Oryza sativa (japonica cultivar-group);}	0.546881	0.333087	0.59388	0.0143937
MZ00026106	TM00026106	clathrin assembly protein AP17-like protein {Oryza sativa;}	1.33269	0.448822	2.14319	0.0476578
MZ00026146	TM00026146	unknown protein {Oryza sativa (japonica cultivar-group);}	0.873548	0.626479	0.575459	0.00428134
MZ00026186	TM00026186	Rac GDP-dissociation inhibitor 1 {Oryza sativa (japonica cultivar-group);}	0.921795	0.403286	0.641843	0.0228035
MZ00026239	TM00026239	putative casein kinase I {Oryza sativa (japonica cultivar-group);}	1.01319	0.947199	2.00042	0.0176609
MZ00026271	TM00026271	unknown protein {Oryza sativa (japonica cultivar-group);}	0.718566	0.118248	0.453924	0.00550536
MZ00026276	TM00026276	At1g64230/F22C12_17 {Arabidopsis thaliana;}	1.13543	0.673931	1.95191	0.0348833
MZ00026277	TM00026277	unknown protein {Oryza sativa (japonica cultivar-group);}	1.42281	0.108274	3.57253	0.00939965
MZ00026311	TM00026311	putative phenylalanyl-tRNA synthetase beta chain (PheRS) {Oryza sativa (japonica cultivar-group);}	0.735836	0.20169	1.53039	0.0255549
MZ00026329	TM00026329	unknown protein {Oryza sativa (japonica cultivar-group);}	1.03712	0.797772	1.81866	0.0277689
MZ00026407	TM00026407	calcium-dependent protein kinase {Oryza sativa;}	1.28377	0.184687	2.02508	0.0303933
MZ00026413	TM00026413	hypothetical protein {Oryza sativa (japonica cultivar-group);}	1.18315	0.419818	2.75629	0.0347403
MZ00026448	TM00026448	unknown protein {Oryza sativa (japonica cultivar-group);}	1.23198	0.435852	0.594667	0.0218753
MZ00026472	TM00026472	Putative receptor-like protein kinase {Oryza sativa (japonica cultivar-group);}	0.915707	0.829139	0.646557	0.0267191
MZ00026504	TM00026504	leucine-rich repeat transmembrane protein kinase 1 - maize (fragment) {Zea mays;}	1.32334	0.401579	1.51543	0.0251577
MZ00026596	TM00026596	ethylene responsive element binding factor3 {Oryza sativa (japonica cultivar-group);}	0.675868	0.472308	0.518725	0.0108662
MZ00026611	TM00026611	glutathione S-transferase GST 41 {Zea mays;}	0.618932	0.132669	0.522825	0.0372852
MZ00026730	TM00026730	trehalose-6-phosphate phosphatase {Oryza sativa (japonica cultivar-group);}	1.28585	0.249977	1.74232	0.0149482
MZ00026743	TM00026743	hypothetical protein T9N14.18 [imported] - Arabidopsis thaliana {Arabidopsis thaliana;}	1.24959	-	1.62089	0.0420471
MZ00026784	TM00026784	contains EST C27797(C52876) unknown protein {Oryza sativa (japonica cultivar-group);}	0.849976	0.550592	0.427618	0.0209813
MZ00026805	TM00026805	gravity and root development protein {Oryza sativa (japonica cultivar-group);}	1.67457	0.257194	0.380488	0.0131613
MZ00026872	TM00026872	putative proline and glutamic acid rich nuclear protein {Oryza sativa (japonica cultivar-group);}	0.862407	0.206883	0.386729	0.0142653
MZ00026879	TM00026879	putative receptor-mediated endocytosis 1 isoform I {Oryza sativa (japonica cultivar-group);}	1.02381	0.865555	1.71284	0.0253637
MZ00027042	TM00027042	unknown protein {Oryza sativa (japonica cultivar-group);}	1.43463	0.275301	2.3292	0.0345001
MZ00027073	TM00027073	OSJNBa0086B14.2 {Oryza sativa (japonica cultivar-group);}	1.00182	0.992662	3.39693	0.00924139
MZ00027115	TM00027115	chromomethylase {Zea mays;}	0.748332	0.504779	0.429944	0.021831
MZ00027137	TM00027137	putative Protein kinase G11A {Oryza sativa (japonica cultivar-group);}	0.850828	0.707813	0.504886	0.0471904
MZ00027213	TM00027213	unknown protein {Arabidopsis thaliana;}	1.08939	0.844861	1.62589	0.015459
MZ00027255	TM00027255	Cyanate hydratase (EC 4.2.1.104) (Cyanase) (Cyanate lyase) (Cyanatehydrolase). {Oryza sativa;}	1.39375	0.408956	1.80571	0.0243289
MZ00027309	TM00027309	putative beta-galactosidase precursor {Oryza sativa (japonica cultivar-group);}	1.22447	0.323179	0.528792	0.0161969
MZ00027350	TM00027350	putative phytosulfokine receptor {Oryza sativa (japonica cultivar-group);}	0.653939	0.158813	0.589906	0.0196019
MZ00027413	TM00027413	unknown protein {Oryza sativa (japonica cultivar-group);}	1.28847	0.615282	2.1601	0.00289781
MZ00027604	TM00027604	Probable U3 small nucleolar RNA-associated protein 11 (U3 snoRNA-associated protein 11). {Oryza sativa;}	1.29491	0.607806	2.20647	0.0113837
MZ00027609	TM00027609	glutamine synthetase {Zea mays;}	1.15493	0.579689	2.92998	0.0372087
MZ00027666	TM00027666	putative ribosomal protein {Oryza sativa (japonica cultivar-group);}	0.865854	0.721095	0.537251	0.00424625
MZ00027772	TM00027772	NA	0.538713	-	2.55516	0.00326351
MZ00027789	TM00027789	single myb histone 5 {Zea mays;}	1.04941	0.745123	1.54797	0.0250812
MZ00027832	TM00027832	NA	-	-	0.286003	0.00271781
MZ00027996	TM00027996	putative tryptophan synthase alpha chain {Oryza sativa (japonica cultivar-group);}	0.788446	0.564694	1.94214	0.0403674
MZ00028424	TM00028424	putative glycosyl transferase {Oryza sativa (japonica cultivar-group);}	0.765112	0.480136	1.5123	0.0317976
MZ00028475	TM00028475	putative avrRpt2-induced AIG2 protein {Oryza sativa (japonica cultivar-group);}	1.11423	0.681856	1.63823	0.0497811
MZ00028538	TM00028538	hypothetical protein 110K5.12 [imported] - sorghum (fragment) {Sorghum bicolor;}	1.0068	0.975601	0.492074	8.93134e-05
MZ00028541	TM00028541	unknown {Arabidopsis thaliana;}	1.00843	0.966141	0.627219	0.00157455
MZ00028594	TM00028594	hypothetical protein {Oryza sativa (japonica cultivar-group);}	1.16531	0.625072	1.64029	0.02019
MZ00028612	TM00028612	NA	0.70446	0.753504	0.538802	0.0485693
MZ00028670	TM00028670	NA	0.686015	0.299033	0.452214	0.00514926
MZ00028712	TM00028712	putative thioredoxin {Oryza sativa (japonica cultivar-group);}	1.11983	0.79435	0.33461	0.00923326
MZ00028775	TM00028775	hypothetical protein At2g18100 [imported] - Arabidopsis thaliana {Arabidopsis thaliana;}	0.785939	0.612709	1.56846	0.00598007
MZ00028783	TM00028783	hypothetical protein {Oryza sativa (japonica cultivar-group);}	0.906323	0.709194	1.64804	0.022514
MZ00028826	TM00028826	RSSG8 {Oryza sativa (indica cultivar-group);}	2.31085	-	0.553107	0.0323517
MZ00028849	TM00028849	glucan endo-1,3-beta-D-glucosidase (EC 3.2.1.39) precursor - common tobacco {Nicotiana tabacum;}	0.955727	0.884298	0.325787	0.000474005
MZ00028851	TM00028851	OSJNBa0084K11.10 {Oryza sativa (japonica cultivar-group);}	0.91316	0.825813	2.02055	0.0125251
MZ00028860	TM00028860	OSJNBa0081C01.17 {Oryza sativa (japonica cultivar-group);}	0.760443	0.390974	0.499536	0.00768474
MZ00028873	TM00028873	putative mitochondrial carrier protein {Oryza sativa (japonica cultivar-group);}	1.07059	0.781622	3.06767	0.000470774
MZ00028882	TM00028882	putative SCARECROW gene regulator-like {Oryza sativa (japonica cultivar-group);}	1.01427	0.955055	1.52395	0.00988452
MZ00028917	TM00028917	CGI-144-like protein {Oryza sativa (japonica cultivar-group);}	1.10927	0.650426	1.70842	0.0327985
MZ00029057	TM00029057	FIERG2 protein - rice {Oryza sativa;}	1.34798	0.32872	2.6039	0.0100302
MZ00029180	TM00029180	OSJNBa0088A01.13 {Oryza sativa (japonica cultivar-group);}	1.04208	0.897116	0.446223	0.0214499
MZ00029281	TM00029281	putative CDPK substrate protein 1 {Oryza sativa (japonica cultivar-group);}	1.27493	0.530993	1.50355	0.0438554
MZ00029353	TM00029353	putative monoglyceride lipase {Oryza sativa (japonica cultivar-group);}	1.17021	0.409202	1.78804	0.0343803
MZ00029407	TM00029407	unknown protein {Oryza sativa (japonica cultivar-group);}	0.85426	0.645903	0.545135	0.0490774
MZ00029423	TM00029423	NA	1.05053	0.900217	0.506299	0.0274332
MZ00029649	TM00029649	contains EST C98129(C0752) unknown protein {Oryza sativa (japonica cultivar-group);}	0.684088	0.139209	1.98298	0.0189537
MZ00029655	TM00029655	Tubulin beta-3 chain (Beta-3 tubulin). {Eleusine indica;}	0.796853	0.291374	0.447989	0.0285262
MZ00029660	TM00029660	NA	-	-	0.288771	0.0340126
MZ00029714	TM00029714	unknown protein {Arabidopsis thaliana;}	1.15811	0.462801	1.61179	0.0463916
MZ00029727	TM00029727	unknown protein {Arabidopsis thaliana;}	1.18185	0.549791	2.07516	0.0388125
MZ00029758	TM00029758	OSJNBa0023J03.8 {Oryza sativa (japonica cultivar-group);}	1.43451	0.269089	0.447506	0.0293965
MZ00029792	TM00029792	putative beta-D-xylosidase {Oryza sativa (japonica cultivar-group);}	1.14533	0.469735	0.592906	0.0365129
MZ00029805	TM00029805	hypothetical protein {Oryza sativa (japonica cultivar-group);}	0.736619	0.158095	0.601685	0.0132441
MZ00029818	TM00029818	unknown protein F9E10.5 [imported] - Arabidopsis thaliana {Arabidopsis thaliana;}	1.10473	0.711103	1.88022	0.0287465
MZ00029957	TM00029957	NA	1.33628	0.113129	2.44134	0.0340786
MZ00029993	TM00029993	putative SWI/SNF complex protein {Oryza sativa (japonica cultivar-group);}	-	-	1.62414	0.0319228
MZ00030016	TM00030016	NA	0.836885	0.641009	0.451412	0.0060214
MZ00030089	TM00030089	putative protein phosphatase-2C {Oryza sativa (japonica cultivar-group);}	0.978846	0.919158	0.322135	0.0165253
MZ00030152	TM00030152	putative COPT5 {Oryza sativa (japonica cultivar-group);}	0.521502	0.31336	0.450581	0.00373944
MZ00030229	TM00030229	NA	0.974277	0.964576	0.396895	0.0318899
MZ00030275	TM00030275	potassium channel protein - maize {Zea mays;}	0.897112	0.528278	2.50517	0.0336661
MZ00030288	TM00030288	unknown protein {Oryza sativa (japonica cultivar-group);}	0.97349	0.975464	0.329051	0.045233
MZ00030414	TM00030414	hypothetical protein predicted by GeneMark.hmm etc. {Oryza sativa (japonica cultivar-group);}	1.3135	0.344996	1.97609	0.00721526
MZ00030463	TM00030463	NA	0.469399	0.0720004	0.558971	0.041691
MZ00030502	TM00030502	unnamed protein product; Similar to Marah macrocarpus mRNA for dioxygenase (Y09113) {Oryza sativa (japonica cultivar-group);}	0.703739	0.17194	3.27552	0.0118119
MZ00030503	TM00030503	unknown protein {Oryza sativa (japonica cultivar-group);}	1.19725	0.4405	1.59795	0.049443
MZ00030532	TM00030532	putative protease inhibitor {Oryza sativa (japonica cultivar-group);}	0.548234	0.141634	0.338294	0.00986983
MZ00030626	TM00030626	similar to root cap protein {Oryza sativa (japonica cultivar-group);}	0.508898	0.143528	0.503419	0.00635841
MZ00030640	TM00030640	shikimate kinase	1.22132	0.368645	1.81296	0.0488605
MZ00030849	TM00030849	embryogenesis transmembrane protein-like {Oryza sativa (japonica cultivar-group);}	0.932581	0.732794	0.546439	0.0129062
MZ00030889	TM00030889	hypothetical protein {Oryza sativa (japonica cultivar-group);}	1.26497	0.390332	0.549108	0.00541552
MZ00030944	TM00030944	NA	0.655466	0.32096	0.629163	0.0459797
MZ00031055	TM00031055	NA	1.06539	0.895232	1.64939	0.0237758
MZ00031202	TM00031202	hypothetical protein F15H11.6 [imported] - Arabidopsis thaliana {Arabidopsis thaliana;}	0.226857	0.414794	2.84948	0.0426763
MZ00031249	TM00031249	NA	0.945608	0.627412	1.99984	0.0101692
MZ00031255	TM00031255	hypothetical protein {Oryza sativa (japonica cultivar-group);}	1.34438	0.103082	1.89312	0.0428142
MZ00031271	TM00031271	Transcription Factor {Oryza sativa;}	1.21585	0.572142	4.45259	0.0362198
MZ00031486	TM00031486	putative symbiotic ammonium transport protein {Oryza sativa (japonica cultivar-group);}	1.18985	0.564459	2.03684	0.0357757
MZ00031510	TM00031510	putative F-box protein Fbl2 {Oryza sativa (japonica cultivar-group);}	1.04945	0.8215	0.409264	0.0177899
MZ00031537	TM00031537	unknown protein {Sorghum bicolor;}	1.20784	0.590447	1.88419	0.0137405
MZ00031618	TM00031618	NA	0.728749	0.626318	0.543011	0.0161074
MZ00031624	TM00031624	putative prephenate dehydratase {Oryza sativa (japonica cultivar-group);}	1.48815	0.72641	1.82617	0.0142312
MZ00031909	TM00031909	ethylene-forming-enzyme-like dioxygenase-like protein {Oryza sativa (japonica cultivar-group);}	1.2578	-	0.617903	0.0345944
MZ00031932	TM00031932	putative Rop family GTPase ROP5 {Zea mays;}	-	-	0.393673	0.0295978
MZ00031938	TM00031938	unknown protein {Oryza sativa (japonica cultivar-group);}	3.65336	0.581809	0.542599	0.0269505
MZ00032037	TM00032037	NA	0.718318	0.266806	0.483131	0.0129305
MZ00032041	TM00032041	OSJNBa0004N05.23 {Oryza sativa (japonica cultivar-group);}	1.03599	0.918027	1.54013	0.0396623
MZ00032100	TM00032100	putative Pto kinase interactor 1 {Oryza sativa (japonica cultivar-group);}	1.06388	0.764163	1.7168	0.00999999
MZ00032199	TM00032199	putative NBS-LRR type resistance protein {Oryza sativa (japonica cultivar-group);}	1.00856	0.961912	1.82148	0.0284594
MZ00032273	TM00032273	NA	1.37878	0.462757	1.91583	0.0189253
MZ00032338	TM00032338	putative dioscorin class A precursor {Oryza sativa (japonica cultivar-group);}	1.19059	0.614862	1.95821	0.00811141
MZ00032607	TM00032607	NA	4.64864	-	0.578613	0.0184537
MZ00032666	TM00032666	OSJNBa0088A01.13 {Oryza sativa (japonica cultivar-group);}	1.15003	0.709946	0.501213	0.0238725
MZ00032794	TM00032794	putative CTP synthase {Oryza sativa (japonica cultivar-group);}	0.756773	0.32052	1.74774	0.00789664
MZ00032964	TM00032964	NA	0.929361	0.837977	0.519094	0.00817197
MZ00033282	TM00033282	expressed protein {Oryza sativa (japonica cultivar-group);}	1.10571	0.675353	1.75183	0.00582162
MZ00033421	TM00033421	hypothetical protein {Oryza sativa (japonica cultivar-group);}	1.87041	0.433116	2.24879	0.0132283
MZ00033434	TM00033434	putative cellulase {Oryza sativa (japonica cultivar-group);}	-	-	0.414062	0.0254777
MZ00033445	TM00033445	zinc finger protein {Oryza sativa (japonica cultivar-group);}	1.43924	0.489416	0.622415	0.0339267
MZ00034434	TM00034434	NA	1.08425	0.856719	0.385627	0.0146005
MZ00034882	TM00034882	Chloroplast 30S ribosomal protein S7. {Zea mays;}	1.32524	0.330409	1.93161	0.0182764
MZ00034935	TM00034935	Light regulated protein precursor. {Oryza sativa;}	-	-	0.47673	0.0149058
MZ00034944	TM00034944	NA	1.08069	0.753897	1.89766	0.0189115
MZ00034952	TM00034952	histone H1-like protein HON101 {Zea mays;}	0.719567	0.120273	0.488258	0.0220848
MZ00034974	TM00034974	histone H2A {Oryza sativa (japonica cultivar-group);}	0.778922	0.54225	0.439562	0.0272438
MZ00035010	TM00035010	Histone H2B.4. {Zea mays;}	0.877089	0.721387	0.595095	0.0257565
MZ00035201	TM00035201	NA	2.51129	0.385967	4.46304	0.027035
MZ00035247	TM00035247	BRICK1 {Zea mays;}	0.977222	0.94508	1.57007	0.0320803
MZ00035255	TM00035255	putative apospory-associated protein C {Oryza sativa (japonica cultivar-group);}	1.19456	0.592409	1.50542	0.0482015
MZ00035320	TM00035320	putative 60S ribosomal protein L27a {Oryza sativa (japonica cultivar-group);}	0.677765	0.213138	0.619072	0.0498673
MZ00035384	TM00035384	NA	0.964073	0.867031	0.480719	0.0349877
MZ00035400	TM00035400	NA	1.45362	0.522177	1.82101	0.0466245
MZ00035424	TM00035424	NA	1.10173	0.605956	1.73644	0.0335879
MZ00035503	TM00035503	NA	0.758158	0.514496	0.448584	0.0419508
MZ00035515	TM00035515	unknown {Arabidopsis thaliana;}	0.669408	0.187559	0.396536	0.0100201
MZ00035517	TM00035517	NA	0.763161	0.609001	0.458726	0.00844669
MZ00036288	TM00036288	NA	0.859388	0.580113	1.50284	0.0299927
MZ00036360	TM00036360	NA	0.840399	0.506516	0.372251	0.0305714
MZ00036377	TM00036377	NA	0.741185	0.391376	0.4508	0.0496172
MZ00036476	TM00036476	putative cinnamyl alcohol dehydrogenase {Oryza sativa (japonica cultivar-group);}	1.29808	0.406317	1.60259	0.0490168
MZ00036488	TM00036488	putative vesicle-associated membrane protein-associated protein {Oryza sativa (japonica cultivar-group);}	0.92048	0.779553	0.615151	0.0114403
MZ00036564	TM00036564	NA	1.04799	0.861211	1.60135	0.0215128
MZ00036577	TM00036577	putative ATP/GTP nucleotide-binding protein {Oryza sativa (japonica cultivar-group);}	1.27528	0.313835	1.63922	0.0412708
MZ00036581	TM00036581	NA	0.604329	0.400598	1.88364	0.0158838
MZ00036612	TM00036612	NA	0.947256	0.885674	0.317977	0.0202504
MZ00036734	TM00036734	NA	1.10858	0.631309	1.60987	0.00747144
MZ00036747	TM00036747	Protein disulfide isomerase precursor (EC 5.3.4.1) (PDI). {Zea mays;}	0.870895	0.751911	0.597107	0.0181029
MZ00036839	TM00036839	Histone H2A. {Zea mays;}	0.783787	0.143334	0.606772	0.0263553
MZ00036850	TM00036850	OSJNBa0043A12.18 {Oryza sativa (japonica cultivar-group);}	0.970683	0.923427	0.470402	0.0194842
MZ00037028	TM00037028	metallothionein-like protein {Pyrus pyrifolia;}	0.898854	0.649406	0.451254	0.0410448
MZ00037032	TM00037032	beta-glucosidase aggregating factor precursor {Zea mays;}	0.356576	0.102676	0.454457	0.0468018
MZ00037052	TM00037052	NA	0.821043	0.439076	1.91567	0.00890918
MZ00037072	TM00037072	cellulose synthase catalytic subunit 11 {Zea mays;}	1.38199	0.174531	0.502116	0.0172873
MZ00037330	TM00037330	histone H4. {Arabidopsis thaliana;}	0.905376	0.730136	0.534405	0.0374996
MZ00037517	TM00037517	NA	0.660685	0.44267	0.468331	0.0110288
MZ00037575	TM00037575	HMGI/Y protein {Zea mays;}	0.889981	0.680441	0.547072	0.00557272
MZ00037656	TM00037656	Tubulin beta-1 chain (Beta-1 tubulin). {Zea mays;}	0.712509	0.26011	0.474525	0.0385902
MZ00037751	TM00037751	NADPH oxidase {Nicotiana tabacum;}	1.14048	0.528832	1.9142	0.019923
MZ00038218	TM00038218	Glutelin 2 precursor (Zein-gamma) (27 kDa zein) (Alcohol-solublereduced glutelin) (ASG) (Zein ZC2). {Zea mays;}	2.13657	0.250953	4.34915	0.0107399
MZ00038578	TM00038578	NA	1.11292	0.667033	1.64156	0.0111093
MZ00038894	TM00038894	NA	0.799746	0.0337748	0.436617	0.00219702
MZ00039650	TM00039650	elongation factor 1 alpha {Saccharum hybrid cultivar CP65-357;}	0.81266	0.773057	0.557987	0.0456933
MZ00039990	TM00039990	NA	0.867756	0.670134	0.61141	0.00844084
MZ00040092	TM00040092	cytochrome P450-like protein {Sorghum bicolor;}	1.11501	0.750446	0.657808	0.00781729
MZ00040210	TM00040210	NA	1.09739	0.606127	1.81382	0.0214705
MZ00040422	TM00040422	phospholipid/glycerol acyltransferase-like protein {Oryza sativa (japonica cultivar-group);}	1.30074	0.474891	0.410146	0.0106164
MZ00040431	TM00040431	putative metacaspase, having alternative splicing products {Oryza sativa (japonica cultivar-group);}	1.11317	0.662568	0.611625	0.0471714
MZ00040764	TM00040764	putative ribosomal protein S17 {Oryza sativa (japonica cultivar-group);}	1.30203	0.313111	0.612152	0.00039782
MZ00040846	TM00040846	Histone H2B.2. {Zea mays;}	0.798807	0.479627	0.460847	0.0372631
MZ00040901	TM00040901	Histone H2A. {Zea mays;}	0.76078	0.115385	0.6096	0.00307687
MZ00040909	TM00040909	NA	0.92537	0.821527	0.614182	0.0361049
MZ00040931	TM00040931	NA	1.31309	0.620188	1.62733	0.0280385
MZ00041019	TM00041019	NA	0.727502	0.363556	0.459078	0.00263149
MZ00041037	TM00041037	histone H1-like protein {Zea mays;}	0.786726	0.251889	0.357828	0.00102148
MZ00041038	TM00041038	histone H1-like protein {Zea mays;}	0.964038	0.848562	0.488628	0.0467955
MZ00041066	TM00041066	unknown protein {Oryza sativa (japonica cultivar-group);}	1.17894	0.564232	2.0398	0.0160963
MZ00041105	TM00041105	zinc finger transcription factor ZFP30 {Oryza sativa (japonica cultivar-group);}	0.814295	0.530365	0.524341	0.0468948
MZ00041142	TM00041142	acetolactate synthase (EC 4.1.3.18) precursor (clone pSOG108) - maize {Zea mays;}	0.724223	0.412091	0.591557	0.0477048
MZ00041188	TM00041188	NA	0.974785	0.901061	0.570256	0.0382343
MZ00041428	TM00041428	putative peroxisomal membrane protein {Oryza sativa (japonica cultivar-group);}	0.951476	0.845755	1.51505	0.0215496
MZ00041481	TM00041481	unknown protein {Arabidopsis thaliana;}	1.01654	0.944713	1.55351	0.0150583
MZ00041484	TM00041484	probable embryo-abundant protein [imported] - Arabidopsis thaliana {Arabidopsis thaliana;}	0.651555	0.33326	2.4323	0.0154101
MZ00041530	TM00041530	IN2-1 protein. {Zea mays;}	1.0103	0.977077	1.87611	0.0451051
MZ00041533	TM00041533	proliferating cell nuclear antigen {Zea mays;}	0.687107	0.481418	0.381214	0.0488588
MZ00041553	TM00041553	Photosystem I reaction center subunit II, chloroplast precursor(Photosystem I 20 kDa subunit) (PSI-D) (PS I subunit 5). {Cucumis sativus;}	0.851163	0.592232	0.36704	0.0144396
MZ00041649	TM00041649	ferritin 1 precursor (clone FM1) - maize (fragment) {Zea mays;}	1.03198	0.858094	1.62743	0.0139715
MZ00041650	TM00041650	ferritin 1 precursor (clone FM1) - maize (fragment) {Zea mays;}	1.02545	0.929491	1.75978	0.0365691
MZ00041775	TM00041775	unknown protein {Oryza sativa (japonica cultivar-group);}	1.29668	0.621466	1.56988	0.0311108
MZ00041779	TM00041779	cyclin Ia - maize {Zea mays;}	0.954415	0.878469	0.499147	0.0457893
MZ00041802	TM00041802	zinc finger protein {Oryza sativa (japonica cultivar-group);}	0.871797	0.58824	1.53671	0.0355229
MZ00041905	TM00041905	putative tubby-like protein {Oryza sativa (japonica cultivar-group);}	0.867388	0.709776	0.592366	0.0212616
MZ00041925	TM00041925	unknown protein {Oryza sativa (japonica cultivar-group);}	0.426283	0.263614	0.525017	0.0369268
MZ00042066	TM00042066	membrane related protein {Oryza sativa (japonica cultivar-group);}	1.14722	0.753646	1.71982	0.0252752
MZ00042105	TM00042105	putative glucosyltransferase {Oryza sativa (japonica cultivar-group);}	0.994098	0.985929	2.29336	0.0368189
MZ00042114	TM00042114	NA	1.07758	0.704021	2.50028	0.0024597
MZ00042158	TM00042158	ripening-related protein-like {Oryza sativa (japonica cultivar-group);}	0.919632	0.776494	0.638705	0.0286261
MZ00042213	TM00042213	NA	1.17498	0.449371	1.73497	0.015
MZ00042220	TM00042220	NA	1.16096	0.658674	2.76154	0.0357074
MZ00042484	TM00042484	NA	0.928958	0.917792	0.420644	0.0462212
MZ00042526	TM00042526	hypothetical protein similar to Arabidopsis thaliana chromosome 1, F6A14.6 {Oryza sativa (japonica cultivar-group);}	0.89226	0.718704	0.521799	0.0177973
MZ00042557	TM00042557	NA	1.09449	0.656206	0.483564	0.0176018
MZ00042565	TM00042565	NA	0.929711	0.680931	0.603874	0.028258
MZ00042636	TM00042636	NA	1.1831	0.0528769	1.81475	0.0258266
MZ00042729	TM00042729	OSJNBa0088H09.19 {Oryza sativa (japonica cultivar-group);}	1.01307	0.961952	0.501875	0.0137702
MZ00042777	TM00042777	NA	1.14201	0.498606	1.66246	0.0329129
MZ00042818	TM00042818	histone H3 (clone pH3c-1) - alfalfa {Medicago sativa;}	0.785881	0.339594	0.458591	0.0470396
MZ00042895	TM00042895	metallothioneine type2 {Hordeum vulgare subsp. vulgare;}	0.8846	0.599142	0.45501	0.00399546
MZ00042896	TM00042896	NA	0.939815	0.6956	0.585323	0.0352752
MZ00042901	TM00042901	unknown {Zea mays;}	1.2263	0.509276	1.88324	0.0220039
MZ00042902	TM00042902	unknown {Zea mays;}	1.05988	0.788939	1.60454	0.00532518
MZ00042909	TM00042909	r40g2 protein {Oryza sativa (japonica cultivar-group);}	0.987575	0.972552	0.650011	0.0018075
MZ00042967	TM00042967	elongation factor {Saccharum officinarum;}	0.955323	0.802281	0.615992	0.0373796
MZ00043074	TM00043074	putative ribosomal protein {Oryza sativa (japonica cultivar-group);}	0.745345	0.0870679	0.659964	0.0421326
MZ00043088	TM00043088	histone H4 - Arabidopsis thaliana {Arabidopsis thaliana;}	0.699602	0.0319571	0.449352	0.023474
MZ00043091	TM00043091	unknown protein {Oryza sativa (japonica cultivar-group);}	1.24103	0.203034	1.89911	0.0421443
MZ00043106	TM00043106	histone H1 - maize {Zea mays;}	0.799109	0.264528	0.484508	0.0358167
MZ00043108	TM00043108	histone H1 - maize {Zea mays;}	0.803689	0.355424	0.475974	0.01319
MZ00043113	TM00043113	HMG-like nucleosome/chromatin assembly factor D {Zea mays;}	0.895689	0.766484	0.577386	0.0159068
MZ00043159	TM00043159	OSJNBb0039L24.13 {Oryza sativa (japonica cultivar-group);}	1.17926	0.757631	1.81117	0.0281726
MZ00043163	TM00043163	NA	0.806219	0.514116	0.537478	0.00670596
MZ00043179	TM00043179	subtilisin/chymotrypsin inhibitor - maize {Zea mays;}	1.3843	0.179579	1.7612	0.0485563
MZ00043210	TM00043210	putative ubiquinol-cytochrome C reductase complex ubiquinone-binding protein {Oryza sativa (japonica cultivar-group);}	1.10487	0.705514	1.5567	0.0211612
MZ00043215	TM00043215	hypothetical protein {Oryza sativa (japonica cultivar-group);}	0.936025	0.740421	0.632107	0.0394732
MZ00043320	TM00043320	unnamed protein product; ESTs D39011(R0609), AU032023(R3215) correspond to a region of the predicted gene. Similar to 26S proteasome, non-ATPase subunit. (Y13071) {Oryza sativa (japonica cultivar-group);}	0.795481	0.661455	1.65012	0.00952928
MZ00043415	TM00043415	putative ubiquinone/menaquinone biosynthesis methyltransferase {Arabidopsis thaliana;}	1.3546	0.27874	1.98669	0.0131356
MZ00043418	TM00043418	putative cytochrome B5 {Oryza sativa (japonica cultivar-group);}	1.17132	0.713867	1.55452	0.0389264
MZ00043426	TM00043426	putative B12D protein {Oryza sativa (japonica cultivar-group);}	1.11725	0.323707	2.06966	0.00880328
MZ00043475	TM00043475	zwh13.1 {Oryza sativa (indica cultivar-group);}	1.0773	0.70885	1.66334	0.00872663
MZ00043480	TM00043480	omega-3 fatty acid desaturase (EC 1.14.99.-) FAD8 - maize (fragment) {Zea mays;}	1.0383	0.777194	2.87366	0.000817809
MZ00043530	TM00043530	unknown protein {Oryza sativa (japonica cultivar-group);}	1.15013	0.569711	0.570017	0.0437624
MZ00043589	TM00043589	cyclase-like protein {Oryza sativa (japonica cultivar-group);}	2.25899	0.195254	2.03668	0.0341565
MZ00043590	TM00043590	cyclase-like protein {Oryza sativa (japonica cultivar-group);}	1.98777	0.159903	2.4452	0.0398157
MZ00043693	TM00043693	NA	1.25722	0.61454	2.1958	0.0122101
MZ00043704	TM00043704	putative aminoacylase {Oryza sativa (japonica cultivar-group);}	0.767306	0.359313	0.57312	0.0389041
MZ00043728	TM00043728	putative chaperonin {Oryza sativa (japonica cultivar-group);}	0.892499	0.716185	1.55995	0.0252183
MZ00043773	TM00043773	unknown protein {Oryza sativa (japonica cultivar-group);}	0.995207	0.97643	1.68876	0.0209799
MZ00043805	TM00043805	putative DNA-binding protein {Oryza sativa (japonica cultivar-group);}	1.16899	0.540492	1.53819	0.0303598
MZ00043814	TM00043814	NA	1.06792	0.846533	2.17937	0.000309408
MZ00043868	TM00043868	probable nucleoside triphosphatase [imported] - Arabidopsis thaliana {Arabidopsis thaliana;}	1.00372	0.985615	1.57212	0.0471803
MZ00043958	TM00043958	putative receptor-like protein kinase 1 {Oryza sativa (japonica cultivar-group);}	0.963822	0.739692	0.567602	0.039978
MZ00043994	TM00043994	putative serine protease {Oryza sativa (japonica cultivar-group);}	0.66865	0.102754	0.536569	0.0252275
MZ00044026	TM00044026	NA	0.467351	0.0430955	0.616151	0.0520917
MZ00044126	TM00044126	NA	1.55811	0.216181	0.5009	0.00211826
MZ00044133	TM00044133	putative thaumatin-like protein {Oryza sativa (japonica cultivar-group);}	0.695682	0.154517	0.423786	0.00680426
MZ00044135	TM00044135	NA	0.65527	0.312753	2.35347	0.0186669
MZ00044139	TM00044139	small nuclear ribonucleoprotein-associated protein homolog F9F13.90 - Arabidopsis thaliana {Arabidopsis thaliana;}	0.821845	0.168924	0.620067	0.0364437
MZ00044166	TM00044166	floral organ regulator 2 {Oryza sativa (japonica cultivar-group);}	0.926736	0.708147	0.626481	0.0472213
MZ00044176	TM00044176	calcium-dependent protein kinase {Oryza sativa (japonica cultivar-group);}	1.08169	0.854011	1.84831	0.00695779
MZ00044265	TM00044265	NA	0.867384	0.805588	0.308189	0.00467888
MZ00044301	TM00044301	putative HGA1 {Oryza sativa (japonica cultivar-group);}	0.670227	0.471169	1.72596	0.0113431
MZ00044325	TM00044325	unknown protein {Oryza sativa (japonica cultivar-group);}	0.291611	0.433386	0.544496	0.0335267
MZ00044627	TM00044627	NA	0.912435	0.812254	2.66674	0.0263167
MZ00045629	TM00045629	NA	-	-	0.482882	0.0268445
MZ00045639	TM00045639	NA	1.25846	0.68033	0.560602	0.0113889
MZ00048865	TM00048865	putative galactosyltransferase {Oryza sativa (japonica cultivar-group);}	0.919317	0.7594	1.85004	0.0389845
MZ00051252	TM00051252	OSJNBa0039K24.10 {Oryza sativa (japonica cultivar-group);}	0.770666	0.582199	0.501619	0.0263647
MZ00052488	TM00052488	NA	0.706411	0.418999	0.571448	0.044558
MZ00052495	TM00052495	NA	-	-	0.337142	0.033005
MZ00055136	TM00055136	putative MSP1(mitochondrial sorting of proteins) protein {Oryza sativa (japonica cultivar-group);}	1.02514	0.911783	1.52971	0.0253657
MZ00055190	TM00055190	NA	0.895529	0.771515	0.461861	0.0278798
MZ00055269	TM00055269	NA	1.01454	0.959675	1.77015	0.0393202
MZ00055463	TM00055463	NA	0.861939	0.568266	4.30028	0.0379007
MZ00055466	TM00055466	NA	0.710825	0.213211	0.477113	0.00584295
MZ00055560	TM00055560	NA	0.679875	0.265237	1.52417	0.0304957
MZ00055713	TM00055713	hypothetical protein K10C2.5 - Caenorhabditis elegans {Caenorhabditis elegans;}	0.79166	0.310196	0.423315	0.00615678
MZ00055718	TM00055718	NA	1.22949	0.720209	1.58377	0.0448312
MZ00055772	TM00055772	NA	1.54897	0.101159	1.89916	0.049816
MZ00055824	TM00055824	unknown protein {Oryza sativa (japonica cultivar-group);}	1.03178	0.922759	0.492085	0.0342484
MZ00055837	TM00055837	NA	1.04226	0.890621	0.583309	0.0180962
MZ00055866	TM00055866	NA	-	-	0.368691	0.00287323
MZ00055868	TM00055868	unknown protein {Oryza sativa (japonica cultivar-group);}	1.32083	0.0070009	2.3801	0.00254801
MZ00055970	TM00055970	NA	0.911904	0.671545	2.05283	0.00875889
MZ00056054	TM00056054	membrane-associated salt-inducible protein like {Oryza sativa (japonica cultivar-group);}	0.941239	0.894398	0.485849	0.031075
MZ00056083	TM00056083	NA	0.839954	0.851113	0.439564	0.0130354
MZ00056087	TM00056087	OSJNBb0103I08.19 {Oryza sativa (japonica cultivar-group);}	0.842692	0.317431	0.550392	0.0103456
MZ00056330	TM00056330	histone H1 - maize {Zea mays;}	0.781179	0.187138	0.36214	0.000483469
MZ00056336	TM00056336	OSJNBa0020P07.12 {Oryza sativa (japonica cultivar-group);}	1.01981	0.903072	1.99229	0.0177171
MZ00056337	TM00056337	OSJNBa0064M23.7 {Oryza sativa (japonica cultivar-group);}	0.946216	0.843316	0.623568	0.0436102
MZ00056395	TM00056395	CGI-144-like protein {Oryza sativa (japonica cultivar-group);}	1.04125	0.899019	1.82933	0.0102748
MZ00056406	TM00056406	putative peroxidase {Oryza sativa (japonica cultivar-group);}	0.985047	0.986546	0.30044	0.0143839
MZ00056448	TM00056448	unnamed protein product; Similar to Arabidopsis thaliana chromosome 2, BAC F14M4 ; putative ABC transporter (AC004411) {Oryza sativa (japonica cultivar-group);}	0.95166	0.824196	1.75933	0.0179
MZ00056455	TM00056455	cysteine proteinase CP1 {Oryza sativa (japonica cultivar-group);}	1.21303	0.649908	0.570509	0.0254928
MZ00056480	TM00056480	NA	0.619913	0.311379	0.446388	0.00956456
MZ00056490	TM00056490	ribosomal protein L30p family-like {Oryza sativa (japonica cultivar-group);}	1.09287	0.860691	0.599746	0.0342374
MZ00056501	TM00056501	cytochrome b561 {Zea mays;}	1.10099	0.663579	2.04834	0.0289023
MZ00056620	TM00056620	NA	0.449917	0.0297806	0.380777	0.0213958
MZ00056708	TM00056708	putative annexin {Oryza sativa (japonica cultivar-group);}	2.15477	-	0.362819	0.00815523
MZ00056709	TM00056709	putative protein kinase {Oryza sativa (japonica cultivar-group);}	0.957744	0.878917	0.540028	0.0239649
MZ00056744	TM00056744	cyclin-like protein {Oryza sativa (japonica cultivar-group);}	1.35885	0.587004	0.310254	0.00529026
MZ00056803	TM00056803	OSJNBa0019J05.12 {Oryza sativa (japonica cultivar-group);}	0.806453	0.537786	0.305254	0.0335744
MZ00056837	TM00056837	NA	1.03203	0.941844	0.466145	0.0425686
MZ00057100	TM00057100	putative serine/threonine protein kinase {Oryza sativa (japonica cultivar-group);}	0.932983	0.770224	2.11806	0.0372705
MZ00057167	TM00057167	unknown protein {Oryza sativa (japonica cultivar-group);}	1.2997	0.310993	2.51073	0.000967027
MZ00057223	TM00057223	unknown protein {Oryza sativa (japonica cultivar-group);}	1.06967	0.831386	0.564318	0.0289854
MZ00057231	TM00057231	unknown protein {Oryza sativa (japonica cultivar-group);}	0.936582	0.742949	0.599868	0.0103697
MZ00057274	TM00057274	zinc finger protein {Oryza sativa (indica cultivar-group);}	1.1037	0.743542	1.56773	0.00464468
MZ00057303	TM00057303	histone H1-like protein {Zea mays;}	0.951102	0.859451	0.468232	0.0483529
MZ00057312	TM00057312	Putative histone H2A {Oryza sativa (japonica cultivar-group);}	0.631305	0.125993	0.531899	0.0356494
MZ00057320	TM00057320	Chain A, D-Ribulose-5-Phosphate 3-Epimerase From Solanum Tuberosum Chloroplasts. {Solanum tuberosum;}	0.953971	0.877807	1.64398	0.0351362
MZ00057322	TM00057322	chromatin complex subunit A101 {Zea mays;}	0.948125	0.856287	0.600428	0.0246893
MZ00057344	TM00057344	unknown protein {Arabidopsis thaliana;}	1.01556	0.954863	1.53651	0.0270573
MZ00057381	TM00057381	unknown protein {Oryza sativa (japonica cultivar-group);}	1.21036	0.565124	0.627104	0.0404167
MZ00057393	TM00057393	NA	0.941868	0.594741	1.62157	0.0466253

## Sheet: Sheet2
ID	Tigr_ID	Putative_Annotation	2d L ratio	2d L p	8d L ratio	8d L p					Block	Row	Column	Name	Oligo_Category	Top_NRAA_Hit	Other_Maize_Match_100_100	Maize_Match_95_100	Match_Rice_Model	EC	GO	GO_slim	Chromosome
MZ00044026	TM00044026	NA	0.467351	0.0430955	0.616151	0.0520917	2.2	*	1.2		6	3	17	TC259103	G	NA	NA	NA	NA	NA	NA	NA	8|7|5
