# Supplementary material for: Phosphate starvation of maize inhibits lateral root formation and alters gene expression in the lateral root primordium zone
Source: BMC Plant Biol. 2012 Jun 14;12:89. doi: 10.1186/1471-2229-12-89 (PMC3463438; doi:10.1186/1471-2229-12-89)
Supplement: Additional file 4 — Expression analysis of some genes not significantly differentially expressed in microarray. [file 1471-2229-12-89-S4.xls]

## Sheet: Sheet1
	Additional file 4 Expression analysis of some genes not significantly differentially expressed in microarray
Tigr_ID	Putative_Annotation	2d array	8d array	2d qPCR	8d qPCR
TM00003660	putative 3(2),5-bisphosphate nucleotidase {Oryza sativa (japonica cultivar-group);}	1.09	1.51	1.21±0.02	1.56±0.05
TM00003889	probable myb-related protein - rice {Oryza sativa;}	1.03	1.94	0.89±0.02	2.83±0.02
TM00005265	helix-loop-helix DNA-binding protein {Oryza sativa (japonica cultivar-group);}	0.93	2.43	0.98±0.03	3.08±0.11
TM00005295	putative glucose inhibited division protein A {Oryza sativa (japonica cultivar-group);}	1.51	1.49	1.78±0.04	1.68±0.03
TM00007049	putative RING3 protein {Oryza sativa (japonica cultivar-group);}	0.66	1.58	0.64±0.05	1.67±0.05
TM00013696	putative 60S ribosomal protein L18a {Oryza sativa (japonica cultivar-group);}	0.74	0.57	0.71±0.06	0.54±0.04
TM00014178	putative ethylene-responsive transcriptional coactivator {Oryza sativa (japonica cultivar-group);}	1.52	6.77	1.54±0.07	3.08±0.04
TM00015224	putative zinc finger transcription factor {Oryza sativa (japonica cultivar-group);}	0.56	0.6	0.52±0.03	0.58±0.01
TM00015894	Auxin-binding protein 4 precursor (ABP4). {Zea mays;}	1.01	0.65	0.89±0.07	0.53±0.06
TM00016294	expansin EXPA7 {Triticum aestivum;}	0.86	0.41	0.88±0.06	0.33±0.10
TM00016876	putative cell division protein FtsH3 {Oryza sativa (japonica cultivar-group);}	0.45	1.17	0.44±0.05	1.04±0.02
TM00018352	putative OsGAI {Oryza sativa (japonica cultivar-group);}	0.62	1.15	0.56±0.03	0.98±0.04
TM00018542	Putative EREBP-like protein {Oryza sativa (japonica cultivar-group);}	1.16	0.56	0.98±0.11	0.43±0.09
TM00019815	MFP1 attachment factor 1 {Zea mays;}	0.84	0.61	0.87±0.09	0.53±0.07
TM00019908	similar to Lycopersicon esculentum putative acid phosphatase unknown protein {Oryza sativa (japonica cultivar-group);}	-	3.34	1.45±0.03	3.65±0.07
TM00022691	similar to Lycopersicon esculentum putative acid phosphatase unknown protein {Oryza sativa (japonica cultivar-group);}	0.72	1.95	0.65±0.04	2.98±0.05
TM00023811	putative ribosomal protein L27a {Oryza sativa (japonica cultivar-group);}	0.58	0.61	0.54±0.05	0.60±0.04
TM00024713	putative histone H2A {Oryza sativa (japonica cultivar-group);}	1.02	0.63	1.10±0.08	0.61±0.03
TM00024895	putative abscisic acid-induced protein {Oryza sativa (japonica cultivar-group);}	1.3	1.81	1.51±0.01	1.93±0.03
TM00024971	beta-expansin 7 {Zea mays;}	0.56	0.49	0.49±0.05	0.38±0.01
TM00025532	myb-related transcription factor MYB59 [imported] - {Arabidopsis thaliana;}	1.83	2.1	2.01±0.03	2.21±0.09
TM00025945	putative 1-aminocyclopropane-1-carboxylic acid(ACC) oxidase {Oryza sativa (japonica cultivar-group);}	0.68	0.32	0.64±0.05	0.33±0.02
TM00026470	putative trehalose-6-phosphate phosphatase {Oryza sativa (japonica cultivar-group);}	1.17	2.57	1.34±0.03	3.07±0.06
TM00026518	putative Serine/threonine protein phosphatase BSL1 {Oryza sativa (japonica cultivar-group);}	1.05	1.64	1.12±0.03	1.89±0.03
TM00027239	putative ZIP-like zinc transporter {Oryza sativa (japonica cultivar-group);}	0.64	0.9	0.53±0.03	1.07±0.04
TM00027395	putative AP2-domain DNA-binding protein {Oryza sativa (japonica cultivar-group);}	-	0.61	0.42±0.03	0.43±0.07
TM00027482	C2 domain-containing protein-like {Oryza sativa (japonica cultivar-group);}	1.08	1.87	1.12±0,.06	2.13±0.12
TM00029159	PHD finger protein-like {Oryza sativa (japonica cultivar-group);}	0.89	0.63	0.97±0.02	0.45±0.09
TM00029924	putative transcriptional coactivator(DIP2) {Oryza sativa (japonica cultivar-group);}	0.71	1.8	0.67±0.02	2.01±0.02
TM00035004	Histone H2A. {Zea mays;}	0.83	0.54	0.98±0.02	0.51±0.01
TM00036217	Ubiquitin-conjugating enzyme E2-21 kDa 2 (EC 6.3.2.19) {Arabidopsis thaliana;}	1.01	1.61	1.12±0.02	1.76±0.07
TM00037536	putative ribosomal protein L17 {Oryza sativa (japonica cultivar-group);}	0.87	0.63	0.98±0.07	0.57±0.07
TM00038231	Histone H4 homologue {Sesbania rostrata;}	0.58	0.42	0.52±0.05	0.43±0.07
TM00040160	60S ribosomal protein L10a-1. {Arabidopsis thaliana;}	0.55	0.83	0.43±0.04	0.89±0.03
TM00041130	ubiquitin-conjugating enzyme E2 - maize {Zea mays;}	1.22	1.57	1.02±0.05	1.67±0.07
TM00041374	histone H2A {Oryza sativa (japonica cultivar-group);}	0.69	0.53	0.69±0.07	0.43±0.06
TM00041715	putative ubiquitin fusion-degradation protein {Arabidopsis thaliana;}	1.3	1.96	1.01±0.02	2.21±0.07
TM00042491	putative bZIP transcription factor RF2b {Oryza sativa (japonica cultivar-group);}	1.17	0.54	1.04±0.07	0.42±0.09
TM00042817	histone H3 (clone pH3c-1) – alfalfa {Medicago sativa;}	0.88	0.49	0.87±0.03	0.43±0.05
TM00042840	Histone H2A. {Zea mays;}	0.79	0.49	0.80±0.05	0.43±0.04
TM00043095	Soluble inorganic pyrophosphatase (EC 3.6.1.1) (Pyrophosphate phospho-hydrolase) (PPase). {Zea mays;}	1.06	1.96	1.10±0.03	2.31±0.04
TM00043626	26S proteasome regulatory particle triple-A ATPase subunit5a {Oryza sativa (japonica cultivar-group);}	1.73	1.22	1.89±0.04	1.21±0.04
TM00044307	beta-expansin 8 {Zea mays;}	0.83	0.58	0.78±0.02	0.34±0.03
TM00044532	transcription factor MYC7E {Zea mays;}	0.67	1.55	0.69±0.03	1.78±0.04
TM00047599	putative WD domain containing protein {Oryza sativa (japonica cultivar-group);}	1.64	0.89	1.76±0.04	1.04±0.03
TM00051931	myb family transcription factor-like {Oryza sativa (japonica cultivar-group);}	-	2.12	1.56±0.05	2.51±0.06
TM00052139	putative gibberellin-insensitive protein OsGAI {Oryza sativa (japonica cultivar-group)	1.81	0.81	2.54±0.02	1.34±0.05
TM00052234	putative transcription factor {Oryza sativa (japonica cultivar-group);}	1.16	1.52	1.04±0.07	1.73±0.05
TM00057236	putative NAC-domain protein {Oryza sativa (japonica cultivar-group);}	1.54	0.83	1.56±0.03	1.03±0.09
	* Values means that the ratio of signal intense (LP treated/SPcontrol)
